# Supplementary material for: Characterization of genomic diversity and population structure of worldwide Duroc subpopulations and other pig breeds
Source: Genet Sel Evol. 2025 Dec 16;58:1. doi: 10.1186/s12711-025-01017-6 (PMC12781363; doi:10.1186/s12711-025-01017-6)
Supplement: Supplementary file 3 — Additional file 3 Effective population size of each pig population from generation 100 to 25 ago [file 12711_2025_1017_MOESM3_ESM.xlsx]

## Sheet: Sheet1
Additional File Table S1. Effective population size of each pig population from generation 100 to 25 ago.
Generation	Berkshire	ChesterWhite	Fengjing	Hampshire	Hawaiian	Hereford	Landrace	LargeBlack	Meishan	Minzhu	Spotted	Tamworth	Yorkshire
25	51	40	27	39	52	28	41	17	42	29	28	32	42
45	61	68	49	57	80	48	62	30	68	61	48	52	62
65	96	107	70	77	132	72	97	40	101	95	73	78	84
85	119	127	89	94	178	92	127	61	117	132	102	101	114
100	141	154	101	108	195	101	152	69	143	148	106	117	129
Generation	Duroc1	Duroc2	Duroc3	Duroc4	Duroc5	Duroc6	Duroc7	Duroc8	Duroc9	Duroc10	Duroc11	Duroc12	Duroc13
25	24	26	17	33	34	19	47	30	30	35	39	28	24
45	49	42	42	32	52	38	63	54	52	67	65	49	44
65	69	65	62	59	74	56	89	81	73	91	99	71	71
85	91	89	80	81	101	70	111	105	98	114	132	92	82
100	103	104	89	87	123	90	119	122	115	140	154	110	100
