# Supplementary material for: Characterization of genomic diversity and population structure of worldwide Duroc subpopulations and other pig breeds
Source: Genet Sel Evol. 2025 Dec 16;58:1. doi: 10.1186/s12711-025-01017-6 (PMC12781363; doi:10.1186/s12711-025-01017-6)
Supplement: Supplementary file 4 — Additional file 4 Identified genes within shared runs of homozygosity islands for each pig group [file 12711_2025_1017_MOESM4_ESM.xlsx]

## Sheet: Sheet1
Additional File Table S2. Identified genes within shared runs of homozygosity islands for each pig group.
Group	ensembl_gene_id	entrezgene_id	chromosome_name	external_gene_name	gene_biotype	start_position	end_position
European and North American Duroc	ENSSSCG00000032323	100511071	2	C5orf15	protein_coding	136286508	136299127
	ENSSSCG00000014296	397010	2	VDAC1	protein_coding	136302191	136396301
	ENSSSCG00000058556		2	U6	snRNA	136316954	136317060
	ENSSSCG00000030680	100512951	2	TCF7	protein_coding	136422940	136457910
	ENSSSCG00000038628	110259483	2	SKP1	protein_coding	136458949	136476005
	ENSSSCG00000014298	397656	2	PPP2CA	protein_coding	136494541	136522646
	ENSSSCG00000014302	102163319	2	CDKL3	protein_coding	136590682	136648485
	ENSSSCG00000038953	100513527	2	UBE2B	protein_coding	136652785	136667949
	ENSSSCG00000037127	100513343	2	CDKN2AIPNL	protein_coding	136677034	136685955
	ENSSSCG00000001792	100155652	7	EFL1	protein_coding	50839725	50977024
	ENSSSCG00000031963	100513023	7	SAXO2	protein_coding	50976969	50999121
	ENSSSCG00000001793	100157238	7	ADAMTSL3	protein_coding	51006366	51363620
	ENSSSCG00000060981		7		lncRNA	51374764	51380814
	ENSSSCG00000001795	100157660	7	SH3GL3	protein_coding	51381097	51514225
	ENSSSCG00000062080		7		lncRNA	51586095	51591314
	ENSSSCG00000053205		7		lncRNA	51647242	51650897
	ENSSSCG00000001798	100156444	7	BNC1	protein_coding	51652542	51679775
	ENSSSCG00000035432	110261546	7	HDGFL3	protein_coding	51731077	51822351
	ENSSSCG00000001800	100155238	7	TM6SF1	protein_coding	51815530	51845163
	ENSSSCG00000001801	100154013	7	BTBD1	protein_coding	51877354	51924869
	ENSSSCG00000030131	100152820	7	C15orf40	protein_coding	51929373	51935723
	ENSSSCG00000041719		7		protein_coding	51936905	51939405
	ENSSSCG00000038630	100524876	7		protein_coding	51948016	51953968
	ENSSSCG00000001804	100156419	7	HOMER2	protein_coding	52001579	52096828
	ENSSSCG00000055760		7		lncRNA	52097506	52104423
	ENSSSCG00000001805	100153988	7	WHAMM	protein_coding	52108869	52140203
	ENSSSCG00000001806	100513991	7	FSD2	protein_coding	52144506	52194133
	ENSSSCG00000047853		7		lncRNA	52195369	52202624
	ENSSSCG00000041423	100498747	7	ssc-mir-1839	miRNA	52196776	52196855
	ENSSSCG00000020586		7		scaRNA	52196783	52196909
	ENSSSCG00000001807	100154412	7	AP3B2	protein_coding	52256159	52294149
	ENSSSCG00000001808	100048944	7	CPEB1	protein_coding	52304472	52383732
	ENSSSCG00000027358	414392	7	RPS17	protein_coding	52386036	52390599
	ENSSSCG00000001810	100514527	7	PDE8A	protein_coding	52410779	52557645
	ENSSSCG00000028707	100520699	14	NF2	protein_coding	46653900	46731999
	ENSSSCG00000025869	100738645	14	CABP7	protein_coding	46747579	46758167
	ENSSSCG00000024279	100156892	14	ZMAT5	protein_coding	46758442	46782969
	ENSSSCG00000024550	100155687	14	UQCR10	protein_coding	46783325	46786140
	ENSSSCG00000025186	100515281	14	ASCC2	protein_coding	46797317	46842459
	ENSSSCG00000009994	100157292	14	MTMR3	protein_coding	46875050	47023487
	ENSSSCG00000009995		14	HORMAD2	protein_coding	47072091	47161889
	ENSSSCG00000040961	399503	14	LIF	protein_coding	47221560	47238749
	ENSSSCG00000055807	100152038	14	OSM	protein_coding	47242774	47246838
Australian Duroc	ENSSSCG00000004013	100737228	1	SMOC2	protein_coding	1193167	1332694
	ENSSSCG00000031703	100512933	1	DACT2	protein_coding	1413935	1424271
	ENSSSCG00000044594		1	U2	snRNA	1432043	1432183
	ENSSSCG00000004017	100514201	1	FRMD1	protein_coding	1507627	1521666
	ENSSSCG00000049642		1		lncRNA	1523548	1525657
	ENSSSCG00000004016		1		protein_coding	1527441	1550812
	ENSSSCG00000054333		1		lncRNA	1556460	1560657
	ENSSSCG00000004018	100514741	1	AFDN	protein_coding	1570272	1698694
	ENSSSCG00000038097	104796099	1	ssc-mir-9824	miRNA	1665568	1665643
	ENSSSCG00000047676		1		lncRNA	1698914	1709785
	ENSSSCG00000047753		1		lncRNA	1699913	1706334
	ENSSSCG00000001787	396589	7	IL16	protein_coding	49973938	50102346
	ENSSSCG00000001788	100523317	7	STARD5	protein_coding	50107035	50118629
	ENSSSCG00000001789	100152791	7	TMC3	protein_coding	50124860	50184089
	ENSSSCG00000001790		7		protein_coding	50238587	50239816
	ENSSSCG00000001792	100155652	7	EFL1	protein_coding	50839725	50977024
	ENSSSCG00000031963	100513023	7	SAXO2	protein_coding	50976969	50999121
	ENSSSCG00000001793	100157238	7	ADAMTSL3	protein_coding	51006366	51363620
Asian Pacific Pigs	ENSSSCG00000002844	100625881	6	PHKB	protein_coding	36991274	37193593
	ENSSSCG00000033527	100521970	6	ITFG1	protein_coding	37193711	37432883
	ENSSSCG00000029840		6	U6	snRNA	37387941	37388040
	ENSSSCG00000026318	100626670	6	NETO2	protein_coding	37443699	37505736
	ENSSSCG00000008926	100512911	8	TMPRSS11D	protein_coding	65570946	65623801
	ENSSSCG00000034735	100623504	8		protein_coding	66191841	66236143
	ENSSSCG00000047476	110262115	8		protein_coding	66234431	66236096
	ENSSSCG00000034976	100624788	8		protein_coding	66646240	66689685
	ENSSSCG00000009261	404088	8	CSN2	protein_coding	66915923	66922636
	ENSSSCG00000061412		8		lncRNA	66937996	66940152
	ENSSSCG00000053564	100499199	8	STATH	pseudogene	66944849	66949826
	ENSSSCG00000009266	780437	8	ODAM	protein_coding	67058472	67066564
	ENSSSCG00000047156		8	FDCSP	protein_coding	67084822	67088907
	ENSSSCG00000009267	445511	8	CSN3	protein_coding	67099131	67106987
	ENSSSCG00000025514	100517663	8	RUFY3	protein_coding	67495033	67582142
	ENSSSCG00000008940	100516986	8	GRSF1	protein_coding	67586738	67607689
	ENSSSCG00000008942	100517174	8	MOB1B	protein_coding	67648043	67702226
	ENSSSCG00000008943	503546	8	SLC4A4	protein_coding	67706874	68177212
	ENSSSCG00000027609	448964	8	GC	protein_coding	68326299	68360262
	ENSSSCG00000008944	100524634	8	NPFFR2	protein_coding	68572578	68643756
	ENSSSCG00000034330		8	U6	snRNA	68648816	68648916
	ENSSSCG00000038180	100524818	8	ADAMTS3	protein_coding	68675070	68948414
	ENSSSCG00000056317		8		protein_coding	68765694	68770986
	ENSSSCG00000058747		8		lncRNA	69219143	69225686
	ENSSSCG00000042491		8		lncRNA	69274427	69315933
	ENSSSCG00000008947	100520317	8	COX18	protein_coding	69341198	69354894
	ENSSSCG00000024592	100520501	8	ANKRD17	protein_coding	69360649	69531286
OBP1	ENSSSCG00000031159	110260428	1	BEND3	protein_coding	73184753	73241022
	ENSSSCG00000036168	100312977	1	PDSS2	protein_coding	73235100	73510535
	ENSSSCG00000043730		1		protein_coding	73344264	73349280
	ENSSSCG00000004379	100521699	1	SOBP	protein_coding	73549307	73702020
	ENSSSCG00000053064		1		lncRNA	73837713	73842666
	ENSSSCG00000058432		1		lncRNA	73838823	73840331
	ENSSSCG00000033392	100154280	1	SCML4	protein_coding	73843012	73968699
	ENSSSCG00000059436		1		protein_coding	73872197	73876683
	ENSSSCG00000004382	100152304	1	SEC63	protein_coding	74000688	74078582
	ENSSSCG00000045749		1		lncRNA	74079000	74084613
	ENSSSCG00000004383	100049681	1	OSTM1	protein_coding	74139330	74181084
	ENSSSCG00000004384	100155153	1	NR2E1	protein_coding	74271042	74292681
	ENSSSCG00000004385	100627262	1	SNX3	protein_coding	74306455	74349335
	ENSSSCG00000040199	100155926	1	AFG1L	protein_coding	74367617	74591853
	ENSSSCG00000004387	733621	1	FOXO3	protein_coding	74628218	74760325
	ENSSSCG00000049152		1		lncRNA	74769481	74790096
	ENSSSCG00000058772		1		lncRNA	74774835	74779289
	ENSSSCG00000004388	100523341	1	ARMC2	protein_coding	74923868	75043060
	ENSSSCG00000004390	100523876	1	SESN1	protein_coding	75056734	75088954
	ENSSSCG00000028076	100520594	1	ZBTB7C	protein_coding	97610694	98015089
	ENSSSCG00000036480	100153974	14	CTNNA3	protein_coding	69195961	70938204
	ENSSSCG00000014097	100522306	2	PDE8B	protein_coding	85949174	86323795
	ENSSSCG00000041632		2		lncRNA	86484865	86487257
	ENSSSCG00000014099	100520724	2	OTP	protein_coding	86528348	86537527
	ENSSSCG00000050934		2		lncRNA	86571086	86576402
	ENSSSCG00000014100	100523593	2	TBCA	protein_coding	86579835	86665163
	ENSSSCG00000034241		2		protein_coding	86848857	86849395
	ENSSSCG00000014101	100049670	2	AP3B1	protein_coding	86873290	87142768
	ENSSSCG00000034795	397477	2	SCAMP1	protein_coding	87210846	87316112
	ENSSSCG00000028536	100523234	2	LHFPL2	protein_coding	87322934	87349878
	ENSSSCG00000056785		2		lncRNA	87356953	87363878
	ENSSSCG00000048029		2	ssc-mir-10384-2	miRNA	87391533	87391608
	ENSSSCG00000057099		2		lncRNA	87396450	87399376
	ENSSSCG00000055638		2		lncRNA	87426543	87428513
	ENSSSCG00000053079		2		lncRNA	87454468	87458213
	ENSSSCG00000057144		2		lncRNA	87596891	87601797
	ENSSSCG00000038535	102158016	2	ARSB	protein_coding	87614963	87778447
OBP2	ENSSSCG00000005785	100524545	1	PCSK6	protein_coding	145508534	145695666
	ENSSSCG00000005786	100156573	1	SNRPA1	protein_coding	145707413	145719385
	ENSSSCG00000005787	100158188	1	CTDP1	protein_coding	145769771	145811678
	ENSSSCG00000040252		1		protein_coding	145812013	145817024
	ENSSSCG00000045125		14		lncRNA	65969844	66277245
	ENSSSCG00000031360	100153304	14	ADO	protein_coding	66277947	66278759
	ENSSSCG00000010224	100038004	14	EGR2	protein_coding	66284581	66291299
	ENSSSCG00000050044		14		lncRNA	66427669	66477283
	ENSSSCG00000052273		14		lncRNA	66469873	66472905
	ENSSSCG00000024081	100157738	14	NRBF2	protein_coding	66590372	66631363
	ENSSSCG00000010226	100157328	14	JMJD1C	protein_coding	66640849	66920324
	ENSSSCG00000053179		14		lncRNA	66943899	66965402
	ENSSSCG00000056605		14		lncRNA	66955448	66958436
	ENSSSCG00000036476	100158143	14	REEP3	protein_coding	66966372	67071191
	ENSSSCG00000059919		14		lncRNA	67114801	67117799
	ENSSSCG00000052022		14		lncRNA	67359782	67362831
	ENSSSCG00000055826		14		lncRNA	67405318	67411082
	ENSSSCG00000057010		14		lncRNA	67443711	67446899
	ENSSSCG00000061005		14		lncRNA	67465880	67470742
	ENSSSCG00000052123		14		lncRNA	67590628	67595561
