# Supplementary material for: Characterization of genomic diversity and population structure of worldwide Duroc subpopulations and other pig breeds
Source: Genet Sel Evol. 2025 Dec 16;58:1. doi: 10.1186/s12711-025-01017-6 (PMC12781363; doi:10.1186/s12711-025-01017-6)
Supplement: Supplementary file 5 — Additional file 5 Significantly enriched (P < 0.05) genes identified for European and North American Durocs - Yorkshire pair in Fst analysis [file 12711_2025_1017_MOESM5_ESM.xlsx]

## Sheet: Sheet1
Additional file Table S3. Significantly enriched (P < 0.05) genes identified for North American Durocs - Yorkshire pair in Fst analysis.
ensembl_gene_id	entrezgene_id	chromosome	external_gene_name	gene_biotype	start_position	end_position	description
ENSSSCG00000052291		1		lncRNA	30176909	30181492
ENSSSCG00000034139	100157256	1	EYA4	protein_coding	30261917	30533604	EYA transcriptional coactivator and phosphatase 4 [Source:VGNC Symbol;Acc:VGNC:87853]
ENSSSCG00000060884		1		lncRNA	30911936	30917236
ENSSSCG00000004177	397650	1	RPS12	protein_coding	30920808	30923658	ribosomal protein S12 [Source:NCBI gene (formerly Entrezgene);Acc:397650]
ENSSSCG00000018972		1		snoRNA	30921004	30921132
ENSSSCG00000018450		1	SNORD100	snoRNA	30921482	30921558	small nucleolar RNA, C/D box 100 [Source:HGNC Symbol;Acc:HGNC:32763]
ENSSSCG00000018352		1	SNORD101	snoRNA	30922571	30922643	small nucleolar RNA, C/D box 101 [Source:HGNC Symbol;Acc:HGNC:32764]
ENSSSCG00000004178	100155211	1	SLC18B1	protein_coding	30923765	30954260	solute carrier family 18 member B1 [Source:VGNC Symbol;Acc:VGNC:92960]
ENSSSCG00000004179	100153984	1		protein_coding	30961583	30970544	vanin 2 [Source:VGNC Symbol;Acc:VGNC:94834]
ENSSSCG00000004180	100152784	1		protein_coding	30981599	30993258	vanin 3 [Source:VGNC Symbol;Acc:VGNC:103202]
ENSSSCG00000004181	397246	1	VNN1	protein_coding	31000255	31024505	vanin 1 [Source:NCBI gene (formerly Entrezgene);Acc:397246]
ENSSSCG00000019778		1	U6	snRNA	31012064	31012167	U6 spliceosomal RNA [Source:RFAM;Acc:RF00026]
ENSSSCG00000035807		1		pseudogene	31048535	31049551
ENSSSCG00000004183	100156428	1	TAAR2	protein_coding	31073654	31074574	trace amine associated receptor 2 [Source:HGNC Symbol;Acc:HGNC:4514]
ENSSSCG00000037870	100155640	1		protein_coding	31083314	31084548
ENSSSCG00000004184		1		protein_coding	31095958	31097120
ENSSSCG00000004185	100152802	1		pseudogene	31104142	31105153
ENSSSCG00000037590	100156866	1		protein_coding	31115043	31116563
ENSSSCG00000040065	100154422	1		protein_coding	31124103	31125693
ENSSSCG00000059219		1		lncRNA	31129196	31132688
ENSSSCG00000004187		1		protein_coding	31132919	31141482
ENSSSCG00000004186	100153216	1		protein_coding	31149789	31150817
ENSSSCG00000004189	100152013	1	TAAR9	protein_coding	31161407	31162453	trace amine associated receptor 9 [Source:HGNC Symbol;Acc:HGNC:20977]
ENSSSCG00000004190	100153196	1	STX7	protein_coding	31184947	31235865	syntaxin 7 [Source:VGNC Symbol;Acc:VGNC:93595]
ENSSSCG00000052476		1		lncRNA	31252077	31255117
ENSSSCG00000018825		1	U1	snRNA	31274987	31275155	U1 spliceosomal RNA [Source:RFAM;Acc:RF00003]
ENSSSCG00000004191	100151998	1	MOXD1	protein_coding	31282506	31367779	monooxygenase DBH like 1 [Source:VGNC Symbol;Acc:VGNC:90317]
ENSSSCG00000056433		1		lncRNA	31409027	31412207
ENSSSCG00000057631		1		lncRNA	31433259	31437154
ENSSSCG00000054094		1		lncRNA	31517947	31522725
ENSSSCG00000052935		1		lncRNA	31528203	31534510
ENSSSCG00000052386		1		lncRNA	31577629	31585511
ENSSSCG00000062236		1		lncRNA	31582137	31588839
ENSSSCG00000004192	100152141	1	CCN2	protein_coding	31674394	31677691	cellular communication network factor 2 [Source:NCBI gene (formerly Entrezgene);Acc:100152141]
ENSSSCG00000004193	100037271	1	ENPP1	protein_coding	31722721	31796595	ectonucleotide pyrophosphatase/phosphodiesterase 1 [Source:VGNC Symbol;Acc:VGNC:87708]
ENSSSCG00000054811		1		lncRNA	31810516	31815945
ENSSSCG00000053164		1		lncRNA	31845730	31850791
ENSSSCG00000025992	100621671	1	ENPP3	protein_coding	31859960	31959837	ectonucleotide pyrophosphatase/phosphodiesterase 3 [Source:VGNC Symbol;Acc:VGNC:87710]
ENSSSCG00000004196	100156032	1	MED23	protein_coding	31959934	32001581	mediator complex subunit 23 [Source:VGNC Symbol;Acc:VGNC:90114]
ENSSSCG00000004195	397115	1	ARG1	protein_coding	32006046	32028988	arginase 1 [Source:VGNC Symbol;Acc:VGNC:85454]
ENSSSCG00000043973		1		lncRNA	32037237	32051376
ENSSSCG00000062940		1		lncRNA	32165949	32169973
ENSSSCG00000036790	100523651	1	AKAP7	protein_coding	32221066	32362149	A-kinase anchoring protein 7 [Source:VGNC Symbol;Acc:VGNC:85222]
ENSSSCG00000004199	100524836	1	EPB41L2	protein_coding	32418217	32630638	erythrocyte membrane protein band 4.1 like 2 [Source:VGNC Symbol;Acc:VGNC:87723]
ENSSSCG00000033538		1	SMLR1	protein_coding	32635744	32645093	small leucine rich protein 1 [Source:HGNC Symbol;Acc:HGNC:44670]
ENSSSCG00000004201	100157644	1	TMEM200A	protein_coding	32961754	33033019	transmembrane protein 200A [Source:VGNC Symbol;Acc:VGNC:94129]
ENSSSCG00000004202	100524004	1	SAMD3	protein_coding	33146531	33195550	sterile alpha motif domain containing 3 [Source:VGNC Symbol;Acc:VGNC:92568]
ENSSSCG00000004203	100524352	1	L3MBTL3	protein_coding	33198301	33319399	L3MBTL histone methyl-lysine binding protein 3 [Source:VGNC Symbol;Acc:VGNC:98066]
ENSSSCG00000054947		1		lncRNA	33320994	33327780
ENSSSCG00000004204	100524655	1	TMEM244	protein_coding	33470349	33490405	transmembrane protein 244 [Source:VGNC Symbol;Acc:VGNC:94154]
ENSSSCG00000004205	100525547	1	ARHGAP18	protein_coding	33527734	33717966	Rho GTPase activating protein 18 [Source:VGNC Symbol;Acc:VGNC:85460]
ENSSSCG00000058558		1		lncRNA	33737110	33740779
ENSSSCG00000004207		1		protein_coding	33766747	33834975
ENSSSCG00000033894		1	LAMA2	protein_coding	33866850	34359698	laminin subunit alpha 2 [Source:VGNC Symbol;Acc:VGNC:101493]
ENSSSCG00000042942		1		protein_coding	34073644	34078259
ENSSSCG00000049301		1		protein_coding	34375834	34376560
ENSSSCG00000048279		1		processed_pseudogene	34440957	34442204
ENSSSCG00000004209	100153609	1	PTPRK	protein_coding	34693368	35258699	protein tyrosine phosphatase receptor type K [Source:VGNC Symbol;Acc:VGNC:91991]
ENSSSCG00000047303		1		protein_coding	35240411	35244054
ENSSSCG00000024392	100737188	1	THEMIS	protein_coding	35333465	35519870	thymocyte selection associated [Source:VGNC Symbol;Acc:VGNC:98369]
ENSSSCG00000058264		1		lncRNA	35533813	35537619
ENSSSCG00000004212	100511607	1		protein_coding	35600474	35621272
ENSSSCG00000004213	100512146	1		protein_coding	35628746	35637005
ENSSSCG00000061227		1	U6	snRNA	35685928	35686034	U6 spliceosomal RNA [Source:RFAM;Acc:RF00026]
ENSSSCG00000038602	100512321	1	SOGA3	protein_coding	35694269	35744500	SOGA family member 3 [Source:HGNC Symbol;Acc:HGNC:21494]
ENSSSCG00000004215	110255188	1	KIAA0408	protein_coding	35762326	35774519	KIAA0408 [Source:VGNC Symbol;Acc:VGNC:89432]
ENSSSCG00000060280		1		lncRNA	35779146	35783462
ENSSSCG00000004216	100512509	1	ECHDC1	protein_coding	35853125	35909956	ethylmalonyl-CoA decarboxylase 1 [Source:VGNC Symbol;Acc:VGNC:97972]
ENSSSCG00000004217	100512692	1	RNF146	protein_coding	35909575	35926968	ring finger protein 146 [Source:VGNC Symbol;Acc:VGNC:92361]
ENSSSCG00000004218	100155208	1	RSPO3	protein_coding	35984950	36067077	R-spondin 3 [Source:NCBI gene (formerly Entrezgene);Acc:100155208]
ENSSSCG00000062463		1		lncRNA	36162999	36168094
ENSSSCG00000053899		1		lncRNA	36163638	36169886
ENSSSCG00000056089		1		lncRNA	36189691	36193124
ENSSSCG00000059612		1		lncRNA	36255346	36261542
ENSSSCG00000057184	100513385	1	CENPW	protein_coding	36685265	36695955	centromere protein W [Source:HGNC Symbol;Acc:HGNC:21488]
ENSSSCG00000052570		1		lncRNA	36696009	36705565
ENSSSCG00000060378		1		lncRNA	36715716	36721535
ENSSSCG00000059079		1		lncRNA	36860049	36865044
ENSSSCG00000004220	100152782	1	TRMT11	protein_coding	36940334	37002056	tRNA methyltransferase 11 homolog [Source:VGNC Symbol;Acc:VGNC:94444]
ENSSSCG00000004221	100158022	1	HINT3	protein_coding	37008504	37023935	histidine triad nucleotide binding protein 3 [Source:VGNC Symbol;Acc:VGNC:88884]
ENSSSCG00000059265		1		lncRNA	37024295	37030588
ENSSSCG00000058128		1		lncRNA	37031315	37035124
ENSSSCG00000004222	100157226	1	NCOA7	protein_coding	37043805	37193958	nuclear receptor coactivator 7 [Source:VGNC Symbol;Acc:VGNC:90618]
ENSSSCG00000050451		1		lncRNA	37198625	37202531
ENSSSCG00000004223	100152404	1	HEY2	protein_coding	37219883	37231385	hes related family bHLH transcription factor with YRPW motif 2 [Source:VGNC Symbol;Acc:VGNC:88864]
ENSSSCG00000058657		1		protein_coding	37372246	37373457
ENSSSCG00000063217		1		lncRNA	37446778	37449879
ENSSSCG00000004224	100514692	1	HDDC2	protein_coding	37640656	37662778	HD domain containing 2 [Source:VGNC Symbol;Acc:VGNC:103105]
ENSSSCG00000004225	100515246	1	TPD52L1	protein_coding	37667150	37761760	TPD52 like 1 [Source:VGNC Symbol;Acc:VGNC:94334]
ENSSSCG00000055354		1		lncRNA	37783492	37787563
ENSSSCG00000021149	100738102	1	RNF217	protein_coding	37788472	37912122	ring finger protein 217 [Source:VGNC Symbol;Acc:VGNC:103162]
ENSSSCG00000058521		1		lncRNA	37912370	38009380
ENSSSCG00000048747		1		lncRNA	37912658	37914592
ENSSSCG00000051186		1		lncRNA	37916383	37918877
ENSSSCG00000036607	100624679	1	NKAIN2	protein_coding	38014255	39040605	sodium/potassium transporting ATPase interacting 2 [Source:VGNC Symbol;Acc:VGNC:103141]
ENSSSCG00000059697		1		protein_coding	38460085	38461659
ENSSSCG00000060549		1		protein_coding	38871776	38876530
ENSSSCG00000059108		1		lncRNA	39170631	39175226
ENSSSCG00000027613	102166405	1	TRDN	protein_coding	39180913	39567240	triadin [Source:VGNC Symbol;Acc:VGNC:103195]
ENSSSCG00000056229		1	U6	snRNA	39224796	39224902	U6 spliceosomal RNA [Source:RFAM;Acc:RF00026]
ENSSSCG00000058526		1		lncRNA	39676491	39679566
ENSSSCG00000004232	100155458	1	CLVS2	protein_coding	39682689	39752486	clavesin 2 [Source:VGNC Symbol;Acc:VGNC:86795]
ENSSSCG00000004233	100153442	1	SMPDL3A	protein_coding	39848648	39868731	sphingomyelin phosphodiesterase acid like 3A [Source:VGNC Symbol;Acc:VGNC:93265]
ENSSSCG00000004234	574075	1	FABP7	protein_coding	39871537	39876397	fatty acid binding protein 7 [Source:NCBI gene (formerly Entrezgene);Acc:574075]
ENSSSCG00000004236	100517015	1	PKIB	protein_coding	39913760	40022713	cAMP-dependent protein kinase inhibitor beta [Source:VGNC Symbol;Acc:VGNC:91478]
ENSSSCG00000004237	102158514	1	SERINC1	protein_coding	40099328	40141541	serine incorporator 1 [Source:VGNC Symbol;Acc:VGNC:92728]
ENSSSCG00000004238	100154234	1	HSF2	protein_coding	40147164	40180297	heat shock transcription factor 2 [Source:VGNC Symbol;Acc:VGNC:88994]
ENSSSCG00000063337		1		lncRNA	40505177	40508613
ENSSSCG00000058967		1		lncRNA	40577575	40582753
ENSSSCG00000043582		1		lncRNA	40662415	40697821
ENSSSCG00000028308		1		protein_coding	40854764	40856799
ENSSSCG00000004241	100518636	1	GJA1	protein_coding	40988528	41002156	gap junction protein alpha 1 [Source:NCBI gene (formerly Entrezgene);Acc:100518636]
ENSSSCG00000004242	100156680	1	TBC1D32	protein_coding	41057838	41265375	TBC1 domain family member 32 [Source:VGNC Symbol;Acc:VGNC:93777]
ENSSSCG00000062347		1		lncRNA	41768564	41771898
ENSSSCG00000063225		1		lncRNA	41784003	41789407
ENSSSCG00000059734		1		lncRNA	41849853	41854700
ENSSSCG00000061474		1		lncRNA	41849861	41853939
ENSSSCG00000052772		1		lncRNA	41903165	41905568
ENSSSCG00000062778		1		lncRNA	41993647	41998544
ENSSSCG00000062667		1		lncRNA	42106456	42109822
ENSSSCG00000057815		1		lncRNA	42446852	42451812
ENSSSCG00000004243		1		protein_coding	42544248	42545383
ENSSSCG00000004244	396919	1	MAN1A1	protein_coding	42729722	42896283	mannosidase alpha class 1A member 1 [Source:VGNC Symbol;Acc:VGNC:89966]
ENSSSCG00000004245	100626155	1	FAM184A	protein_coding	43003390	43113631	family with sequence similarity 184 member A [Source:VGNC Symbol;Acc:VGNC:87937]
ENSSSCG00000004246		1		protein_coding	43171892	43198710
ENSSSCG00000004247	100519343	1	ASF1A	protein_coding	43200415	43214913	anti-silencing function 1A histone chaperone [Source:VGNC Symbol;Acc:VGNC:85573]
ENSSSCG00000054004		1		lncRNA	43289329	43293790
ENSSSCG00000056940		1		lncRNA	43313989	43320220
ENSSSCG00000060433		1		lncRNA	43317752	43324741
ENSSSCG00000052010		1		lncRNA	43323772	43326929
ENSSSCG00000062752		1		lncRNA	43330588	43333639
ENSSSCG00000004249	100522409	1	CEP85L	protein_coding	43392645	43563695	centrosomal protein 85 like [Source:VGNC Symbol;Acc:VGNC:86580]
ENSSSCG00000044405		1		protein_coding	43416587	43421001
ENSSSCG00000062089	397421	1	PLN	protein_coding	43449354	43458925	phospholamban [Source:NCBI gene (formerly Entrezgene);Acc:397421]
ENSSSCG00000043532		1		lncRNA	43565036	43583553
ENSSSCG00000020423		1		snRNA	43628677	43628800
ENSSSCG00000004250	100522582	1	SLC35F1	protein_coding	43653460	43837390	solute carrier family 35 member F1 [Source:VGNC Symbol;Acc:VGNC:93081]
ENSSSCG00000055064		1		protein_coding	43898657	43901287
ENSSSCG00000045405		1		lncRNA	44151339	44154814
ENSSSCG00000020885	100154658	1	NUS1	protein_coding	44156778	44186194	NUS1 dehydrodolichyl diphosphate synthase subunit [Source:VGNC Symbol;Acc:VGNC:90990]
ENSSSCG00000004252	100520342	1		protein_coding	44204550	44229727	nephrocan [Source:VGNC Symbol;Acc:VGNC:109159]
ENSSSCG00000004253	100520524	1	GOPC	protein_coding	44239383	44287198	golgi associated PDZ and coiled-coil motif containing [Source:VGNC Symbol;Acc:VGNC:98024]
ENSSSCG00000004254	100156679	1	DCBLD1	protein_coding	44276675	44373687	discoidin, CUB and LCCL domain containing 1 [Source:VGNC Symbol;Acc:VGNC:87179]
ENSSSCG00000026978	100156931	1	ROS1	protein_coding	44410351	44534874	ROS proto-onco 1, receptor tyrosine kinase [Source:VGNC Symbol;Acc:VGNC:92411]
ENSSSCG00000045461		1		protein_coding	44505565	44547070
ENSSSCG00000004255	100739384	1	VGLL2	protein_coding	44549412	44557797	vestigial like family member 2 [Source:VGNC Symbol;Acc:VGNC:94822]
ENSSSCG00000063275		1		lncRNA	44557923	44621795
ENSSSCG00000041223		1		lncRNA	44630176	44632835
ENSSSCG00000062515		1		lncRNA	44695923	44702494
ENSSSCG00000039333	102161990	1	RFX6	protein_coding	44765451	44823510	regulatory factor X6 [Source:VGNC Symbol;Acc:VGNC:92247]
ENSSSCG00000019126		1	U6	snRNA	44836936	44837050	U6 spliceosomal RNA [Source:RFAM;Acc:RF00026]
ENSSSCG00000060554		1		lncRNA	44846622	44851712
ENSSSCG00000053030	100152099	1	GPRC6A	protein_coding	44854512	44874777	G protein-coupled receptor class C group 6 member A [Source:HGNC Symbol;Acc:HGNC:18510]
ENSSSCG00000053772		1		lncRNA	44879531	44884746
ENSSSCG00000038522	100152527	1	FAM162B	protein_coding	44889665	44897571	family with sequence similarity 162 member B [Source:VGNC Symbol;Acc:VGNC:87919]
ENSSSCG00000004261		1		protein_coding	44899219	44899545
ENSSSCG00000004262	397220	1	KPNA5	protein_coding	44900497	44938947	karyopherin subunit alpha 5 [Source:VGNC Symbol;Acc:VGNC:89564]
ENSSSCG00000004263	100156556	1	ZUP1	protein_coding	44939951	44961145	zinc finger containing ubiquitin peptidase 1 [Source:VGNC Symbol;Acc:VGNC:95339]
ENSSSCG00000023834	100524228	1	RSPH4A	protein_coding	44963886	44985202	radial spoke head component 4A [Source:VGNC Symbol;Acc:VGNC:92480]
ENSSSCG00000032533		1		protein_coding	45010227	45026102
ENSSSCG00000062408		1		lncRNA	45161981	45165193
ENSSSCG00000025941	100522049	1	PTP4A1	protein_coding	45170468	45180289	protein tyrosine phosphatase 4A1 [Source:HGNC Symbol;Acc:HGNC:9634]
ENSSSCG00000035259	110260283	1	PHF3	protein_coding	45219448	45296401	PHD finger protein 3 [Source:VGNC Symbol;Acc:VGNC:91387]
ENSSSCG00000058693		1		processed_pseudogene	45342451	45342642
ENSSSCG00000056194		1		lncRNA	45396643	45399910
ENSSSCG00000059792		1		lncRNA	45577597	45582797
ENSSSCG00000049526		1		lncRNA	46070671	46075967
ENSSSCG00000058291		1		lncRNA	46332465	46334007
ENSSSCG00000004269		1		protein_coding	46531662	46649722
ENSSSCG00000020480		1	U6	snRNA	47233226	47233330	U6 spliceosomal RNA [Source:RFAM;Acc:RF00026]
ENSSSCG00000043187		1	U2	snRNA	47314290	47314401	U2 spliceosomal RNA [Source:RFAM;Acc:RF00004]
ENSSSCG00000063379		1		lncRNA	47518750	47523776
ENSSSCG00000060802		1		lncRNA	48704318	48709773
ENSSSCG00000047735		1		lncRNA	48714397	48885721
ENSSSCG00000046711		1		lncRNA	48755552	48759132
ENSSSCG00000054924		1	U6	snRNA	48788853	48788959	U6 spliceosomal RNA [Source:RFAM;Acc:RF00026]
ENSSSCG00000048270		1		lncRNA	48870497	48872159
ENSSSCG00000004270	100736796	1	ADGRB3	protein_coding	48886491	49619769	adhesion G protein-coupled receptor B3 [Source:VGNC Symbol;Acc:VGNC:85122]
ENSSSCG00000063060		1	U6	snRNA	49086341	49086447	U6 spliceosomal RNA [Source:RFAM;Acc:RF00026]
ENSSSCG00000057794		1		lncRNA	49849909	49855609
ENSSSCG00000004272	100153685	1	LMBRD1	protein_coding	49868613	49977965	LMBR1 domain containing 1 [Source:VGNC Symbol;Acc:VGNC:89754]
ENSSSCG00000061940		1		protein_coding	50022721	50024204
ENSSSCG00000044472	100512751	1	COL19A1	protein_coding	50045065	50399969	collagen type XIX alpha 1 chain [Source:VGNC Symbol;Acc:VGNC:109527]
ENSSSCG00000004274	100155319	1	COL9A1	protein_coding	50403361	50498332	collagen type IX alpha 1 chain [Source:VGNC Symbol;Acc:VGNC:109528]
ENSSSCG00000062081		1		lncRNA	50513582	50519104
ENSSSCG00000055234		1		lncRNA	50535895	50540876
ENSSSCG00000004275	100513127	1	FAM135A	protein_coding	50579715	50716357	family with sequence similarity 135 member A [Source:VGNC Symbol;Acc:VGNC:87904]
ENSSSCG00000051834		1	SDHAF4	protein_coding	50721685	50738335	succinate dehydrogenase complex assembly factor 4 [Source:HGNC Symbol;Acc:HGNC:20957]
ENSSSCG00000004276	100513326	1	SMAP1	protein_coding	50781689	50942991	small ArfGAP 1 [Source:VGNC Symbol;Acc:VGNC:93223]
ENSSSCG00000026246	100526195	1	B3GAT2	protein_coding	50938251	51041583	beta-1,3-glucuronyltransferase 2 [Source:VGNC Symbol;Acc:VGNC:85720]
ENSSSCG00000057711		1		lncRNA	51116311	51121349
ENSSSCG00000057808		1		lncRNA	51141775	51147118
ENSSSCG00000058784		1		protein_coding	51192594	51193253
ENSSSCG00000004279	100153138	1	OGFRL1	protein_coding	51313016	51332327	opioid growth factor receptor like 1 [Source:VGNC Symbol;Acc:VGNC:91026]
ENSSSCG00000052938		1		lncRNA	51335394	51338869
ENSSSCG00000058397		1		lncRNA	51360896	51363966
ENSSSCG00000061089		1		lncRNA	51369469	51416164
ENSSSCG00000019520	100316601	1	ssc-mir-30c-2	miRNA	51383782	51383861	ssc-mir-30c-2 [Source:miRBase;Acc:MI0002461]
ENSSSCG00000062109		1		lncRNA	51390533	51395531
ENSSSCG00000058535		1		lncRNA	51393127	51394819
ENSSSCG00000042663		1		lncRNA	51398720	51405906
ENSSSCG00000019941	100316587	1	ssc-mir-30a	miRNA	51412827	51412933	ssc-mir-30a [Source:miRBase;Acc:MI0010688]
ENSSSCG00000020544		1	SNORA70	snoRNA	51448674	51448808	Small nucleolar RNA SNORA70 [Source:RFAM;Acc:RF00156]
ENSSSCG00000004280	100157596	1	RIMS1	protein_coding	51785495	52244934	regulating synaptic membrane exocytosis 1 [Source:VGNC Symbol;Acc:VGNC:92309]
ENSSSCG00000018440		1	U6	snRNA	51828437	51828524	U6 spliceosomal RNA [Source:RFAM;Acc:RF00026]
ENSSSCG00000051808		1	U6	snRNA	51941782	51941888	U6 spliceosomal RNA [Source:RFAM;Acc:RF00026]
ENSSSCG00000061122		1		lncRNA	52346488	52351468
ENSSSCG00000004281	100154391	1	KCNQ5	protein_coding	52435235	52939823	potassium voltage-gated channel subfamily Q member 5 [Source:VGNC Symbol;Acc:VGNC:89384]
ENSSSCG00000046325		1		protein_coding	52725754	52731611
ENSSSCG00000053554		1		protein_coding	52944189	52945359
ENSSSCG00000060021		1		lncRNA	52952251	52957095
ENSSSCG00000050380		1		lncRNA	52964948	52966456
ENSSSCG00000004283	100301558	1	DPPA5	protein_coding	52986462	52987590	developmental pluripotency associated 5 [Source:NCBI gene (formerly Entrezgene);Acc:100301558]
ENSSSCG00000058051		1		protein_coding	52996822	52999185
ENSSSCG00000004285	100152355	1	OOEP	protein_coding	53006761	53007877	oocyte expressed protein [Source:NCBI gene (formerly Entrezgene);Acc:100152355]
ENSSSCG00000004287	100155174	1		protein_coding	53021023	53039019
ENSSSCG00000022994	100622980	1	CYB5R4	protein_coding	53092036	53191212	cytochrome b5 reductase 4 [Source:VGNC Symbol;Acc:VGNC:109431]
ENSSSCG00000026943	100515980	1	MRAP2	protein_coding	53256006	53318107	melanocortin 2 receptor accessory protein 2 [Source:VGNC Symbol;Acc:VGNC:90339]
ENSSSCG00000004289	100516163	1	CEP162	protein_coding	53332436	53442399	centrosomal protein 162 [Source:VGNC Symbol;Acc:VGNC:86562]
ENSSSCG00000004290	100152747	1	TBX18	protein_coding	53838189	53867254	T-box transcription factor 18 [Source:VGNC Symbol;Acc:VGNC:103187]
ENSSSCG00000031194		1		protein_coding	53866570	53866954
ENSSSCG00000056220		1		lncRNA	53870812	53877246
ENSSSCG00000055243		1		lncRNA	53903075	53908034
ENSSSCG00000044217		1		lncRNA	53913972	53919254
ENSSSCG00000062121		1		lncRNA	53935579	53940870
ENSSSCG00000041858		1		lncRNA	53945719	53985482
ENSSSCG00000041113		1		lncRNA	53958105	53962020
ENSSSCG00000060869		1		lncRNA	54057109	54063546
ENSSSCG00000057321		1		lncRNA	54080035	54085179
ENSSSCG00000057761		1		protein_coding	54345815	54350933
ENSSSCG00000004291	100157995	1	NT5E	protein_coding	54400810	54448742	5'-nucleotidase ecto [Source:VGNC Symbol;Acc:VGNC:90925]
ENSSSCG00000004293	100156800	1	SNX14	protein_coding	54460640	54547216	sorting nexin 14 [Source:VGNC Symbol;Acc:VGNC:93307]
ENSSSCG00000063094		1		lncRNA	54547620	54553525
ENSSSCG00000004294	100154370	1	SYNCRIP	protein_coding	54563114	54598407	synaptotagmin binding cytoplasmic RNA interacting protein [Source:VGNC Symbol;Acc:VGNC:103185]
ENSSSCG00000044841		1		lncRNA	54629462	54633653
ENSSSCG00000019135		1		snoRNA	54632246	54632315
ENSSSCG00000037982		1	SNORD50B	snoRNA	54632524	54632597	small nucleolar RNA, C/D box 50B [Source:HGNC Symbol;Acc:HGNC:32722]
ENSSSCG00000051452		1		protein_coding	54985642	54988780
ENSSSCG00000057615		1		protein_coding	55137846	55141087
ENSSSCG00000019921		1	SNORD22	snoRNA	55174072	55174197	Small nucleolar RNA SNORD22 [Source:RFAM;Acc:RF00099]
ENSSSCG00000043035		1		lncRNA	55265751	55269652
ENSSSCG00000035251	102160737	1	HTR1E	protein_coding	55408112	55497590	5-hydroxytryptamine receptor 1E [Source:VGNC Symbol;Acc:VGNC:103108]
ENSSSCG00000020277		1	U6	snRNA	55517955	55518056	U6 spliceosomal RNA [Source:RFAM;Acc:RF00026]
ENSSSCG00000025434	406869	1	CGA	protein_coding	55551320	55568991	glycoprotein hormones, alpha polypeptide [Source:VGNC Symbol;Acc:VGNC:86613]
ENSSSCG00000035281	100517252	1	ZNF292	protein_coding	55616957	55710827	zinc finger protein 292 [Source:VGNC Symbol;Acc:VGNC:95218]
ENSSSCG00000033562	100156827	1	GJB7	protein_coding	55730903	55731691	gap junction protein beta 7 [Source:VGNC Symbol;Acc:VGNC:88467]
ENSSSCG00000045140		1		lncRNA	55732973	55737312
ENSSSCG00000004300	100154764	1	SMIM8	protein_coding	55753910	55765079	small integral membrane protein 8 [Source:VGNC Symbol;Acc:VGNC:93256]
ENSSSCG00000055021	100517621	1	C6orf163	protein_coding	55765575	55789195	chromosome 6 open reading frame 163 [Source:HGNC Symbol;Acc:HGNC:21403]
ENSSSCG00000004302	100517793	1	CFAP206	protein_coding	55821542	55854014	cilia and flagella associated protein 206 [Source:VGNC Symbol;Acc:VGNC:103048]
ENSSSCG00000004304	100517983	1	SLC35A1	protein_coding	55859614	55895784	solute carrier family 35 member A1 [Source:VGNC Symbol;Acc:VGNC:93067]
ENSSSCG00000004303	100518457	1	RARS2	protein_coding	55893480	55982068	arginyl-tRNA synthetase 2, mitochondrial [Source:VGNC Symbol;Acc:VGNC:92100]
ENSSSCG00000004306	100519878	1	ORC3	protein_coding	55954159	56042853	origin recognition complex subunit 3 [Source:VGNC Symbol;Acc:VGNC:91061]
ENSSSCG00000004307	100519991	1	AKIRIN2	protein_coding	56046327	56070163	akirin 2 [Source:VGNC Symbol;Acc:VGNC:103023]
ENSSSCG00000038663		1		lncRNA	56184753	56274865
ENSSSCG00000051976		1		lncRNA	56190155	56192154
ENSSSCG00000004308	100156797	1	SPACA1	protein_coding	56378101	56395493	sperm acrosome associated 1 [Source:NCBI gene (formerly Entrezgene);Acc:100156797]
ENSSSCG00000055444		1		lncRNA	56398643	56404884
ENSSSCG00000050040		1		protein_coding	56466751	56467230
ENSSSCG00000004309	100520160	1	CNR1	protein_coding	56467835	56492602	cannabinoid receptor 1 [Source:VGNC Symbol;Acc:VGNC:86843]
ENSSSCG00000019769		1	U1	snRNA	56558443	56558598	U1 spliceosomal RNA [Source:RFAM;Acc:RF00003]
ENSSSCG00000029003	100739087	1		protein_coding	56689068	56689709
ENSSSCG00000055333		1		lncRNA	56708494	56710984
ENSSSCG00000004311	100520874	1	RNGTT	protein_coding	56852866	57061972	RNA guanylyltransferase and 5'-phosphatase [Source:VGNC Symbol;Acc:VGNC:92400]
ENSSSCG00000060394		1		lncRNA	57121607	57127802
ENSSSCG00000039953	106508885	1	PNRC1	protein_coding	57128303	57136135	proline rich nuclear receptor coactivator 1 [Source:VGNC Symbol;Acc:VGNC:91613]
ENSSSCG00000051930		1		lncRNA	57139618	57143380
ENSSSCG00000032781	100152352	1	SRSF12	protein_coding	57148582	57165689	serine and arginine rich splicing factor 12 [Source:VGNC Symbol;Acc:VGNC:93474]
ENSSSCG00000060291		1		lncRNA	57166294	57170950
ENSSSCG00000058267		1		lncRNA	57177937	57181041
ENSSSCG00000004314	100157591	1	PM20D2	protein_coding	57188336	57219233	peptidase M20 domain containing 2 [Source:VGNC Symbol;Acc:VGNC:91586]
ENSSSCG00000024249	100153555	1	GABRR1	protein_coding	57222585	57254990	gamma-aminobutyric acid type A receptor subunit rho1 [Source:HGNC Symbol;Acc:HGNC:4090]
ENSSSCG00000053945		1		lncRNA	57262679	57269435
ENSSSCG00000054854	100522289	1	GABRR2	protein_coding	57286705	57332720	gamma-aminobutyric acid type A receptor subunit rho2 [Source:HGNC Symbol;Acc:HGNC:4091]
ENSSSCG00000004317	768104	1	UBE2J1	protein_coding	57337082	57364389	ubiquitin conjugating enzyme E2 J1 [Source:NCBI gene (formerly Entrezgene);Acc:768104]
ENSSSCG00000053987		1		lncRNA	57365092	57368516
ENSSSCG00000004318	100156654	1	RRAGD	protein_coding	57374055	57424061	Ras related GTP binding D [Source:VGNC Symbol;Acc:VGNC:92457]
ENSSSCG00000053959		1	U6	snRNA	57407749	57407855	U6 spliceosomal RNA [Source:RFAM;Acc:RF00026]
ENSSSCG00000004322	102167335	1	ANKRD6	protein_coding	57438000	57645957	ankyrin repeat domain 6 [Source:VGNC Symbol;Acc:VGNC:103025]
ENSSSCG00000004324	100523036	1	LYRM2	protein_coding	57651684	57654886	LYR motif containing 2 [Source:HGNC Symbol;Acc:HGNC:25229]
ENSSSCG00000004328	100525725	1	MDN1	protein_coding	57660224	57826350	midasin AAA ATPase 1 [Source:VGNC Symbol;Acc:VGNC:98121]
ENSSSCG00000054691		1		protein_coding	57760646	57761328
ENSSSCG00000004331	100523759	1	CASP8AP2	protein_coding	57835145	57862473	caspase 8 associated protein 2 [Source:VGNC Symbol;Acc:VGNC:86204]
ENSSSCG00000004330		1	GJA10	protein_coding	57868387	57893687	gap junction protein alpha 10 [Source:VGNC Symbol;Acc:VGNC:88459]
ENSSSCG00000004332	100620522	1	BACH2	protein_coding	57899808	58281430	BTB domain and CNC homolog 2 [Source:VGNC Symbol;Acc:VGNC:85742]
ENSSSCG00000044269		1		protein_coding	58218646	58224643
ENSSSCG00000048267		1		lncRNA	58317795	58320579
ENSSSCG00000053017		1		lncRNA	58424188	58429323
ENSSSCG00000061618		1		lncRNA	58442789	58453833
ENSSSCG00000004334	100135663	1	MAP3K7	protein_coding	58481956	58548057	mitogen-activated protein kinase kinase kinase 7 [Source:VGNC Symbol;Acc:VGNC:89987]
ENSSSCG00000057380		1		protein_coding	58775714	58778495
ENSSSCG00000061882		1		lncRNA	58792874	58799488
ENSSSCG00000062376		1		lncRNA	58856694	58863405
ENSSSCG00000048181		1		lncRNA	59008762	59039116
ENSSSCG00000056673		1		lncRNA	59048100	59054141
ENSSSCG00000058739		1		lncRNA	59171940	59177055
ENSSSCG00000062627		1		lncRNA	59185154	59189333
ENSSSCG00000062974		1		lncRNA	59724736	59727154
ENSSSCG00000059798		1		lncRNA	59862339	59867163
ENSSSCG00000052258		1		lncRNA	59889563	59896452
ENSSSCG00000042748		1	U2	snRNA	60357003	60357108	U2 spliceosomal RNA [Source:RFAM;Acc:RF00004]
ENSSSCG00000060016		1		lncRNA	60606250	60611591
ENSSSCG00000004336	100154222	1	EPHA7	protein_coding	60771572	60944038	EPH receptor A7 [Source:VGNC Symbol;Acc:VGNC:87734]
ENSSSCG00000057772		1		lncRNA	62266677	62269327
ENSSSCG00000020518		1	U6	snRNA	62722215	62722312	U6 spliceosomal RNA [Source:RFAM;Acc:RF00026]
ENSSSCG00000035648	100154996	1	MANEA	protein_coding	62887881	62945583	mannosidase endo-alpha [Source:VGNC Symbol;Acc:VGNC:89971]
ENSSSCG00000049406		1		lncRNA	63306362	63312418
ENSSSCG00000060544		1		lncRNA	63315397	63321412
ENSSSCG00000058430		1		lncRNA	63363627	63366877
ENSSSCG00000047501		1		lncRNA	63387627	63390836
ENSSSCG00000059402		1		lncRNA	63426599	63432813
ENSSSCG00000056624		1		lncRNA	63434197	63437586
ENSSSCG00000042849		1		protein_coding	63600847	63605716
ENSSSCG00000004339	100153617	1	UFL1	protein_coding	63638596	63700476	UFM1 specific ligase 1 [Source:NCBI gene (formerly Entrezgene);Acc:100153617]
ENSSSCG00000004340	100152075	1	FHL5	protein_coding	63705936	63754067	four and a half LIM domains 5 [Source:VGNC Symbol;Acc:VGNC:88130]
ENSSSCG00000061626		1		lncRNA	63771915	63776838
ENSSSCG00000035240	100152431	1	GPR63	protein_coding	63911310	63973869	G protein-coupled receptor 63 [Source:VGNC Symbol;Acc:VGNC:88634]
ENSSSCG00000060707		1		lncRNA	64027142	64032034
ENSSSCG00000004342	100157673	1	NDUFAF4	protein_coding	64034406	64044800	NADH:ubiquinone oxidoreductase complex assembly factor 4 [Source:VGNC Symbol;Acc:VGNC:90641]
ENSSSCG00000027002	100621727	1	KLHL32	protein_coding	64078669	64307183	kelch like family member 32 [Source:VGNC Symbol;Acc:VGNC:89527]
ENSSSCG00000004344	100513056	1	MMS22L	protein_coding	64306073	64459904	MMS22 like, DNA repair protein [Source:VGNC Symbol;Acc:VGNC:90284]
ENSSSCG00000059823		1		lncRNA	64459963	65350717
ENSSSCG00000063200		1		lncRNA	64520932	64526659
ENSSSCG00000042509		1		lncRNA	64787766	64793438
ENSSSCG00000045454		1		lncRNA	64803186	64805978
ENSSSCG00000048135		1		lncRNA	64935230	64937544
ENSSSCG00000058751		1	U6	snRNA	64943610	64943716	U6 spliceosomal RNA [Source:RFAM;Acc:RF00026]
ENSSSCG00000019812		1	MIR2113	miRNA	65162859	65162949	microRNA 2113 [Source:HGNC Symbol;Acc:HGNC:37058]
ENSSSCG00000042619		1		lncRNA	65171267	65185147
ENSSSCG00000051730		1		lncRNA	65231832	65235426
ENSSSCG00000047707		1		lncRNA	65274829	65276601
ENSSSCG00000044402		1		lncRNA	65324383	65327097
ENSSSCG00000049009		1		protein_coding	65433363	65439091
ENSSSCG00000018969		1	U6	snRNA	65460753	65460860	U6 spliceosomal RNA [Source:RFAM;Acc:RF00026]
ENSSSCG00000053196		1		lncRNA	65491324	65497658
ENSSSCG00000061127		1		lncRNA	65526005	65529309
ENSSSCG00000044799		1		protein_coding	65556847	65560269
ENSSSCG00000062363		1		lncRNA	65599424	65602115
ENSSSCG00000057168		1		lncRNA	65614217	65618244
ENSSSCG00000061780		1		lncRNA	65633945	65639495
ENSSSCG00000053851		1		lncRNA	65647040	65650406
ENSSSCG00000043225		1		lncRNA	65824767	65833382
ENSSSCG00000056101	100157279	1	POU3F2	protein_coding	65835995	65837323	POU class 3 homeobox 2 [Source:HGNC Symbol;Acc:HGNC:9215]
ENSSSCG00000059926		1		lncRNA	65838747	65842850
ENSSSCG00000004347	100156082	1	FBXL4	protein_coding	65872123	65935703	F-box and leucine rich repeat protein 4 [Source:VGNC Symbol;Acc:VGNC:98007]
ENSSSCG00000055766		1		lncRNA	65999175	66007125
ENSSSCG00000051931		1		lncRNA	66090288	66096023
ENSSSCG00000054194		1		lncRNA	66160354	66165830
ENSSSCG00000057553		1		lncRNA	66223781	66229259
ENSSSCG00000059866		1		lncRNA	66223917	66229277
ENSSSCG00000004349	100626900	1	COQ3	protein_coding	66232181	66346575	coenzyme Q3, methyltransferase [Source:HGNC Symbol;Acc:HGNC:18175]
ENSSSCG00000004349	100152047	1	COQ3	protein_coding	66232181	66346575	coenzyme Q3, methyltransferase [Source:HGNC Symbol;Acc:HGNC:18175]
ENSSSCG00000037594	100134950	1	PNISR	protein_coding	66350969	66381454	PNN interacting serine and arginine rich protein [Source:VGNC Symbol;Acc:VGNC:91594]
ENSSSCG00000050732		1		protein_coding	66381413	66382252
ENSSSCG00000004351	100152458	1	USP45	protein_coding	66387608	66454737	ubiquitin specific peptidase 45 [Source:VGNC Symbol;Acc:VGNC:94767]
ENSSSCG00000038757	100514380	1		protein_coding	66459987	66467850	thiosulfate sulfurtransferase like domain containing 3 [Source:VGNC Symbol;Acc:VGNC:109545]
ENSSSCG00000004353	100153639	1	CCNC	protein_coding	66471782	66499188	cyclin C [Source:VGNC Symbol;Acc:VGNC:103046]
ENSSSCG00000046110		1		lncRNA	66520519	66525575
ENSSSCG00000004354	100514742	1	PRDM13	protein_coding	66538862	66546409	PR/SET domain 13 [Source:VGNC Symbol;Acc:VGNC:91775]
ENSSSCG00000004355		1		protein_coding	66579143	66579910
ENSSSCG00000031854		1		protein_coding	66642754	66643547
ENSSSCG00000050274		1		processed_pseudogene	66673443	66674538
ENSSSCG00000004356	733682	1	MCHR2	protein_coding	66837600	66877276	melanin concentrating hormone receptor 2 [Source:NCBI gene (formerly Entrezgene);Acc:733682]
ENSSSCG00000004357	100154026	1	SIM1	protein_coding	67214337	67294397	SIM bHLH transcription factor 1 [Source:VGNC Symbol;Acc:VGNC:92876]
ENSSSCG00000062113		1		lncRNA	67302525	67307718
ENSSSCG00000004358	100625273	1	ASCC3	protein_coding	67331948	67657085	activating signal cointegrator 1 complex subunit 3 [Source:VGNC Symbol;Acc:VGNC:85571]
ENSSSCG00000062499		1		lncRNA	67993057	67996183
ENSSSCG00000004361	100516526	1	GRIK2	protein_coding	68057538	68679256	glutamate ionotropic receptor kainate type subunit 2 [Source:VGNC Symbol;Acc:VGNC:88678]
ENSSSCG00000004364	100156102	1	HACE1	protein_coding	70993342	71105012	HECT domain and ankyrin repeat containing E3 ubiquitin protein ligase 1 [Source:VGNC Symbol;Acc:VGNC:88769]
ENSSSCG00000037612	100738513	1	LIN28B	protein_coding	71159251	71296217	lin-28 homolog B [Source:VGNC Symbol;Acc:VGNC:89729]
ENSSSCG00000004366	100153106	1	BVES	protein_coding	71314274	71360175	blood vessel epicardial substance [Source:VGNC Symbol;Acc:VGNC:103040]
ENSSSCG00000004367	100151910	1	POPDC3	protein_coding	71380770	71400191	popeye domain containing 3 [Source:VGNC Symbol;Acc:VGNC:91668]
ENSSSCG00000045756		1		protein_coding	71456042	71457405
ENSSSCG00000004368	445540	1	PREP	protein_coding	71496306	71636747	prolyl endopeptidase [Source:VGNC Symbol;Acc:VGNC:103157]
ENSSSCG00000056106		1		lncRNA	71733544	71739423
ENSSSCG00000056148		1		lncRNA	71770927	71775206
ENSSSCG00000042384		1		lncRNA	71972220	71976763
ENSSSCG00000052578		1		lncRNA	72008429	72012163
ENSSSCG00000045922		1		lncRNA	72012686	72015937
ENSSSCG00000034393		1		lncRNA	72066174	72157020
ENSSSCG00000004370	100739102	1	ATG5	protein_coding	72270799	72520396	autophagy related 5 [Source:VGNC Symbol;Acc:VGNC:103029]
ENSSSCG00000004369	100154284	1	PRDM1	protein_coding	72311880	72335466	PR/SET domain 1 [Source:VGNC Symbol;Acc:VGNC:91772]
ENSSSCG00000004371	100521168	1	CRYBG1	protein_coding	72552922	72763546	crystallin beta-gamma domain containing 1 [Source:VGNC Symbol;Acc:VGNC:87018]
ENSSSCG00000062279		1	U6	snRNA	72603383	72603489	U6 spliceosomal RNA [Source:RFAM;Acc:RF00026]
ENSSSCG00000046528		1		protein_coding	72699571	72700356
ENSSSCG00000041504		1		protein_coding	72724452	72729750
ENSSSCG00000004373	100519752	1	RTN4IP1	protein_coding	72762855	72815540	reticulon 4 interacting protein 1 [Source:VGNC Symbol;Acc:VGNC:92503]
ENSSSCG00000004374	100627457	1	QRSL1	protein_coding	72815613	72844843	glutaminyl-tRNA amidotransferase subunit QRSL1 [Source:VGNC Symbol;Acc:VGNC:96759]
ENSSSCG00000049906		1		lncRNA	72847739	72851613
ENSSSCG00000043597		1	U6	snRNA	72905181	72905283	U6 spliceosomal RNA [Source:RFAM;Acc:RF00026]
ENSSSCG00000054283		1		lncRNA	72934271	72939384
ENSSSCG00000060026		1		lncRNA	72941803	72948137
ENSSSCG00000056379		1	CD24	protein_coding	73119759	73124357	CD24 molecule [Source:HGNC Symbol;Acc:HGNC:1645]
ENSSSCG00000037071	100521350	1		protein_coding	73130865	73131269
ENSSSCG00000037985	100157575	1	MTRES1	protein_coding	73162364	73180017	mitochondrial transcription rescue factor 1 [Source:VGNC Symbol;Acc:VGNC:90469]
ENSSSCG00000031159	110260428	1	BEND3	protein_coding	73184753	73241022	BEN domain containing 3 [Source:VGNC Symbol;Acc:VGNC:85800]
ENSSSCG00000036168	100312977	1	PDSS2	protein_coding	73235100	73510535	decaprenyl diphosphate synthase subunit 2 [Source:VGNC Symbol;Acc:VGNC:91291]
ENSSSCG00000043730		1		protein_coding	73344264	73349280
ENSSSCG00000004379	100521699	1	SOBP	protein_coding	73549307	73702020	sine oculis binding protein homolog [Source:VGNC Symbol;Acc:VGNC:93329]
ENSSSCG00000053064		1		lncRNA	73837713	73842666
ENSSSCG00000058432		1		lncRNA	73838823	73840331
ENSSSCG00000033392	100154280	1	SCML4	protein_coding	73843012	73968699	Scm polycomb group protein like 4 [Source:VGNC Symbol;Acc:VGNC:92629]
ENSSSCG00000059436		1		protein_coding	73872197	73876683
ENSSSCG00000004382	100152304	1	SEC63	protein_coding	74000688	74078582	SEC63 homolog, protein translocation regulator [Source:VGNC Symbol;Acc:VGNC:103172]
ENSSSCG00000045749		1		lncRNA	74079000	74084613
ENSSSCG00000004383	100049681	1	OSTM1	protein_coding	74139330	74181084	osteoclastosis associated transmembrane protein 1 [Source:VGNC Symbol;Acc:VGNC:91086]
ENSSSCG00000004384	100155153	1	NR2E1	protein_coding	74271042	74292681	nuclear receptor subfamily 2 group E member 1 [Source:VGNC Symbol;Acc:VGNC:90878]
ENSSSCG00000004385	100627262	1	SNX3	protein_coding	74306455	74349335	sorting nexin 3 [Source:VGNC Symbol;Acc:VGNC:93317]
ENSSSCG00000040199	100155926	1	AFG1L	protein_coding	74367617	74591853	AFG1 like ATPase [Source:VGNC Symbol;Acc:VGNC:85170]
ENSSSCG00000004387	733621	1	FOXO3	protein_coding	74628218	74760325	forkhead box O3 [Source:VGNC Symbol;Acc:VGNC:99715]
ENSSSCG00000049152		1		lncRNA	74769481	74790096
ENSSSCG00000058772		1		lncRNA	74774835	74779289
ENSSSCG00000004388	100523341	1	ARMC2	protein_coding	74923868	75043060	armadillo repeat containing 2 [Source:VGNC Symbol;Acc:VGNC:103028]
ENSSSCG00000004390	100523876	1	SESN1	protein_coding	75056734	75088954	sestrin 1 [Source:VGNC Symbol;Acc:VGNC:92753]
ENSSSCG00000052903		1		protein_coding	75115864	75119654
ENSSSCG00000004389	102163847	1		protein_coding	75118461	75118781
ENSSSCG00000004391	100739336	1	CEP57L1	protein_coding	75171061	75227022	centrosomal protein 57 like 1 [Source:VGNC Symbol;Acc:VGNC:86573]
ENSSSCG00000004415	100514885	1		protein_coding	75323639	75431569
ENSSSCG00000004414	100152548	1	CD164	protein_coding	75441575	75458145	CD164 molecule [Source:VGNC Symbol;Acc:VGNC:109374]
ENSSSCG00000004413	100157379	1	PPIL6	protein_coding	75463222	75508244	peptidylprolyl isomerase like 6 [Source:VGNC Symbol;Acc:VGNC:98216]
ENSSSCG00000004408	100152155	1	SMPD2	protein_coding	75508350	75512153	sphingomyelin phosphodiesterase 2 [Source:VGNC Symbol;Acc:VGNC:93262]
ENSSSCG00000004412	100153346	1	MICAL1	protein_coding	75511693	75522765	microtubule associated monooxygenase, calponin and LIM domain containing 1 [Source:VGNC Symbol;Acc:VGNC:90207]
ENSSSCG00000004411	100739723	1	ZBTB24	protein_coding	75531036	75548772	zinc finger and BTB domain containing 24 [Source:VGNC Symbol;Acc:VGNC:95064]
ENSSSCG00000004410		1		protein_coding	75557958	75564364
ENSSSCG00000033739		1		protein_coding	75641468	75693354
ENSSSCG00000004405	100511669	1	FIG4	protein_coding	75694151	75847528	FIG4 phosphoinositide 5-phosphatase [Source:VGNC Symbol;Acc:VGNC:88136]
ENSSSCG00000004406	100511485	1		protein_coding	75979385	75982159	G protein-coupled receptor 6 [Source:NCBI gene (formerly Entrezgene);Acc:100511485]
ENSSSCG00000004404	100154562	1		protein_coding	76107602	76180193
ENSSSCG00000004403	100511111	1	CDC40	protein_coding	76179164	76232959	cell division cycle 40 [Source:VGNC Symbol;Acc:VGNC:86452]
ENSSSCG00000004402	100736631	1	METTL24	protein_coding	76245825	76367780	methyltransferase like 24 [Source:VGNC Symbol;Acc:VGNC:90161]
ENSSSCG00000004401	100037287	1	DDO	protein_coding	76391116	76417301	D-aspartate oxidase [Source:NCBI gene (formerly Entrezgene);Acc:100037287]
ENSSSCG00000004399	100525793	1	SLC22A16	protein_coding	76423355	76467575	solute carrier family 22 member 16 [Source:VGNC Symbol;Acc:VGNC:92976]
ENSSSCG00000056263		1		lncRNA	76528076	76533080
ENSSSCG00000037424	100525621	1	CDK19	protein_coding	76589052	76793278	cyclin dependent kinase 19 [Source:VGNC Symbol;Acc:VGNC:86502]
ENSSSCG00000004396		1		protein_coding	76675741	76676106
ENSSSCG00000004392	100155925	1		protein_coding	76839734	76863722	adenosylmethionine decarboxylase 1 [Source:VGNC Symbol;Acc:VGNC:103024]
ENSSSCG00000051913		1		lncRNA	76871244	76873831
ENSSSCG00000004393	100525020	1	GTF3C6	protein_coding	76896756	76909749	ral transcription factor IIIC subunit 6 [Source:VGNC Symbol;Acc:VGNC:88741]
ENSSSCG00000004394	100525264	1	RPF2	protein_coding	76917185	76963831	ribosome production factor 2 homolog [Source:VGNC Symbol;Acc:VGNC:92422]
ENSSSCG00000004419	100513770	1	SLC16A10	protein_coding	76998359	77138639	solute carrier family 16 member 10 [Source:VGNC Symbol;Acc:VGNC:103178]
ENSSSCG00000063343		1		lncRNA	77144936	77148685
ENSSSCG00000041409	100515422	1	MFSD4B	protein_coding	77159461	77167447	major facilitator superfamily domain containing 4B [Source:VGNC Symbol;Acc:VGNC:109534]
ENSSSCG00000054646		1		lncRNA	77172066	77180436
ENSSSCG00000025703	100513963	1	REV3L	protein_coding	77197409	77400297	REV3 like, DNA directed polymerase zeta catalytic subunit [Source:VGNC Symbol;Acc:VGNC:92226]
ENSSSCG00000044325		1		protein_coding	77200250	77201814
ENSSSCG00000050067		1		lncRNA	77400525	77426142
ENSSSCG00000050853		1		lncRNA	77405603	77431375
ENSSSCG00000053219		1		lncRNA	77409074	77414245
ENSSSCG00000051118		1		lncRNA	77416089	77426138
ENSSSCG00000054256		1		lncRNA	77428164	77431394
ENSSSCG00000053065		1		lncRNA	77480439	77483951
ENSSSCG00000004420	100157000	1	TRAF3IP2	protein_coding	77487577	77541198	TRAF3 interacting protein 2 [Source:VGNC Symbol;Acc:VGNC:94361]
ENSSSCG00000004421	791125	1	FYN	protein_coding	77585439	77810581	FYN proto-onco, Src family tyrosine kinase [Source:VGNC Symbol;Acc:VGNC:88276]
ENSSSCG00000052643		1		lncRNA	77923954	77929386
ENSSSCG00000058132		1	U6	snRNA	77983209	77983315	U6 spliceosomal RNA [Source:RFAM;Acc:RF00026]
ENSSSCG00000004422	100155801	1	CCN6	protein_coding	78005847	78019709	cellular communication network factor 6 [Source:VGNC Symbol;Acc:VGNC:86347]
ENSSSCG00000004423	100154975	1	TUBE1	protein_coding	78018433	78048406	tubulin epsilon 1 [Source:VGNC Symbol;Acc:VGNC:94583]
ENSSSCG00000036621	100623109	1	FAM229B	protein_coding	78058529	78063272	family with sequence similarity 229 member B [Source:VGNC Symbol;Acc:VGNC:87963]
ENSSSCG00000004425	100154581	1	LAMA4	protein_coding	78071458	78224365	laminin subunit alpha 4 [Source:VGNC Symbol;Acc:VGNC:103116]
ENSSSCG00000062211		1		protein_coding	78251858	78252565
ENSSSCG00000050324	100156609	1	RFPL4B	protein_coding	78312248	78313060	ret finger protein like 4B [Source:HGNC Symbol;Acc:HGNC:33264]
ENSSSCG00000051414		1		lncRNA	78456730	78461806
ENSSSCG00000058027		1		lncRNA	78582402	78595072
ENSSSCG00000059514		1		lncRNA	78837517	78842856
ENSSSCG00000052189		1		lncRNA	79058755	79064001
ENSSSCG00000043946		1		protein_coding	79158252	79161471
ENSSSCG00000059442		1		lncRNA	79355822	79358848
ENSSSCG00000047473		1		protein_coding	79369552	79375176
ENSSSCG00000061390		1		lncRNA	79390571	79395815
ENSSSCG00000042842		1		lncRNA	79555895	79787544
ENSSSCG00000052799		1		lncRNA	79658082	79659402
ENSSSCG00000055198		1		lncRNA	79697813	79700503
ENSSSCG00000037803	100517207	1	MARCKS	protein_coding	79789815	79795760	myristoylated alanine rich protein kinase C substrate [Source:VGNC Symbol;Acc:VGNC:90024]
ENSSSCG00000004432	100156170	1	HDAC2	protein_coding	79863094	79901585	histone deacetylase 2 [Source:VGNC Symbol;Acc:VGNC:88813]
ENSSSCG00000004433	100155403	1	HS3ST5	protein_coding	79955657	80136352	heparan sulfate-glucosamine 3-sulfotransferase 5 [Source:VGNC Symbol;Acc:VGNC:88979]
ENSSSCG00000054393		1		lncRNA	80143085	80148655
ENSSSCG00000062237		1		lncRNA	80171474	80175720
ENSSSCG00000061205		1		lncRNA	80226755	80231791
ENSSSCG00000044366		1		lncRNA	80244522	80686293
ENSSSCG00000057608		1		lncRNA	80623671	80628727
ENSSSCG00000060823		1		lncRNA	81014125	81019219
ENSSSCG00000056156		1		lncRNA	81161159	81166427
ENSSSCG00000042456		1		protein_coding	81324654	81331085
ENSSSCG00000054892		1		lncRNA	81414867	81419330
ENSSSCG00000053214		1		lncRNA	81597996	81601286
ENSSSCG00000004434	100157810	1	FRK	protein_coding	81605700	81714250	fyn related Src family tyrosine kinase [Source:VGNC Symbol;Acc:VGNC:88235]
ENSSSCG00000004435	100156192	1	NT5DC1	protein_coding	81746022	81881113	5'-nucleotidase domain containing 1 [Source:VGNC Symbol;Acc:VGNC:90922]
ENSSSCG00000004436	448809	1	COL10A1	protein_coding	81765859	81773818	collagen type X alpha 1 chain [Source:NCBI gene (formerly Entrezgene);Acc:448809]
ENSSSCG00000059566		1		lncRNA	81881948	81885798
ENSSSCG00000047800	100520347	1	TSPYL4	protein_coding	81887571	81892916	TSPY like 4 [Source:HGNC Symbol;Acc:HGNC:21559]
ENSSSCG00000058663		1		lncRNA	81893139	81897873
ENSSSCG00000062560		1		lncRNA	81902928	81906641
ENSSSCG00000004438	100518283	1	TSPYL1	protein_coding	81908075	81909249	TSPY like 1 [Source:VGNC Symbol;Acc:VGNC:103197]
ENSSSCG00000004441	100625171	1	DSE	protein_coding	81934679	82062982	dermatan sulfate epimerase [Source:VGNC Symbol;Acc:VGNC:103084]
ENSSSCG00000036064	100158219	1	CALHM6	protein_coding	82085714	82087889	calcium homeostasis modulator family member 6 [Source:VGNC Symbol;Acc:VGNC:86147]
ENSSSCG00000040660	106508932	1	TRAPPC3L	protein_coding	82102134	82144216	trafficking protein particle complex subunit 3L [Source:VGNC Symbol;Acc:VGNC:94375]
ENSSSCG00000031898	100738794	1	CALHM5	protein_coding	82108977	82119476	calcium homeostasis modulator family member 5 [Source:VGNC Symbol;Acc:VGNC:86146]
ENSSSCG00000004445	100154559	1	CALHM4	protein_coding	82149968	82154057	calcium homeostasis modulator family member 4 [Source:VGNC Symbol;Acc:VGNC:86145]
ENSSSCG00000004446	100153343	1	RWDD1	protein_coding	82161741	82182177	RWD domain containing 1 [Source:VGNC Symbol;Acc:VGNC:104051]
ENSSSCG00000025656		1		protein_coding	82215855	82251016
ENSSSCG00000023415	100152150	1		protein_coding	82251356	82279687
ENSSSCG00000043963		1		protein_coding	82268290	82425337
ENSSSCG00000040797		1		protein_coding	82324677	82342396
ENSSSCG00000004450		1	LGSN	protein_coding	82360774	82387717	lengsin, lens protein with glutamine synthetase domain [Source:HGNC Symbol;Acc:HGNC:21016]
ENSSSCG00000062898	100521595	1	RIPPLY2	protein_coding	82428047	82432638	ripply transcriptional repressor 2 [Source:HGNC Symbol;Acc:HGNC:21390]
ENSSSCG00000004453	100521763	1	SNAP91	protein_coding	82541018	82698633	synaptosome associated protein 91 [Source:VGNC Symbol;Acc:VGNC:93279]
ENSSSCG00000004452	100156168	1	PRSS35	protein_coding	82714884	82734884	serine protease 35 [Source:VGNC Symbol;Acc:VGNC:91883]
ENSSSCG00000050897		1		lncRNA	82759266	82798512
ENSSSCG00000004454	397538	1	ME1	protein_coding	82799684	82991085	malic enzyme 1 [Source:VGNC Symbol;Acc:VGNC:90095]
ENSSSCG00000029129	100155667	1	RWDD2A	protein_coding	82997993	83003528	RWD domain containing 2A [Source:VGNC Symbol;Acc:VGNC:92523]
ENSSSCG00000004456	100156015	1	PGM3	protein_coding	83003604	83029897	phosphoglucomutase 3 [Source:VGNC Symbol;Acc:VGNC:103150]
ENSSSCG00000004457	100154796	1	DOP1A	protein_coding	83026514	83137426	DOP1 leucine zipper like protein A [Source:VGNC Symbol;Acc:VGNC:87408]
ENSSSCG00000026346	100739214	1	UBE3D	protein_coding	83140635	83295785	ubiquitin protein ligase E3D [Source:VGNC Symbol;Acc:VGNC:94655]
ENSSSCG00000053568		1		protein_coding	83239899	83241272
ENSSSCG00000056238		1		lncRNA	83333583	83338854
ENSSSCG00000052137		1		lncRNA	83519825	83520962
ENSSSCG00000042605		1		lncRNA	83527506	83532354
ENSSSCG00000004458	100158028	1	TPBG	protein_coding	83847819	83850881	trophoblast glycoprotein [Source:VGNC Symbol;Acc:VGNC:94332]
ENSSSCG00000032485		1		protein_coding	83910831	83911513
ENSSSCG00000041714		1		lncRNA	83921566	83924448
ENSSSCG00000004460	100153597	1	IBTK	protein_coding	83973582	84070554	inhibitor of Bruton tyrosine kinase [Source:VGNC Symbol;Acc:VGNC:89017]
ENSSSCG00000031482		1		protein_coding	84378453	84379044
ENSSSCG00000004464	100156873	1	TENT5A	protein_coding	84545202	84552134	terminal nucleotidyltransferase 5A [Source:VGNC Symbol;Acc:VGNC:93873]
ENSSSCG00000063246		1		lncRNA	84565028	84568880
ENSSSCG00000054792		1		lncRNA	84583606	84586549
ENSSSCG00000060383		1		lncRNA	84672311	84674268
ENSSSCG00000046570		1		lncRNA	84741501	84743872
ENSSSCG00000057254		1		lncRNA	84901912	84906106
ENSSSCG00000045384		1		lncRNA	85619507	85640367
ENSSSCG00000062969		1		lncRNA	85659092	85663539
ENSSSCG00000054128		1		lncRNA	85679605	85683067
ENSSSCG00000046535		1		protein_coding	85689433	85693689
ENSSSCG00000053627		1		lncRNA	85715207	85721060
ENSSSCG00000063024		1		lncRNA	85746048	85752990
ENSSSCG00000004465	100142669	1	BCKDHB	protein_coding	85755743	86017650	branched chain keto acid dehydrogenase E1 subunit beta [Source:VGNC Symbol;Acc:VGNC:85777]
ENSSSCG00000004466	100157649	1	TTK	protein_coding	86076583	86125718	TTK protein kinase [Source:VGNC Symbol;Acc:VGNC:94565]
ENSSSCG00000028080	100511670	1	ELOVL4	protein_coding	86163868	86195987	ELOVL fatty acid elongase 4 [Source:VGNC Symbol;Acc:VGNC:87660]
ENSSSCG00000059782		1		lncRNA	86317318	86323915
ENSSSCG00000032015	100510992	1	SH3BGRL2	protein_coding	86358483	86481776	SH3 domain binding glutamate rich protein like 2 [Source:VGNC Symbol;Acc:VGNC:92816]
ENSSSCG00000056387		1		lncRNA	86486070	86490692
ENSSSCG00000004469	100152810	1	LCA5	protein_coding	86597283	86685068	lebercilin LCA5 [Source:VGNC Symbol;Acc:VGNC:89654]
ENSSSCG00000054452		1		lncRNA	86685762	86691074
ENSSSCG00000054905		1		lncRNA	86690849	86694053
ENSSSCG00000055236		1		lncRNA	86713960	86717315
ENSSSCG00000061044		1		lncRNA	86713976	86719095
ENSSSCG00000046076		1		protein_coding	86765854	86770917
ENSSSCG00000052113		1		lncRNA	86877420	86884090
ENSSSCG00000004470	100512571	1	HMGN3	protein_coding	86954465	86987460	high mobility group nucleosomal binding domain 3 [Source:VGNC Symbol;Acc:VGNC:88908]
ENSSSCG00000055630		1		lncRNA	86994465	87000409
ENSSSCG00000058650		1		lncRNA	87020365	87024745
ENSSSCG00000059547		1		lncRNA	87068073	87071946
ENSSSCG00000004473	100155644	1	PHIP	protein_coding	87117092	87243675	pleckstrin homology domain interacting protein [Source:VGNC Symbol;Acc:VGNC:91392]
ENSSSCG00000049571		1		protein_coding	87281692	87284431
ENSSSCG00000050407		1		lncRNA	87286286	87289457
ENSSSCG00000004472	100156851	1	IRAK1BP1	protein_coding	87290826	87329716	interleukin 1 receptor associated kinase 1 binding protein 1 [Source:VGNC Symbol;Acc:VGNC:89199]
ENSSSCG00000053341		1		lncRNA	87347418	87495090
ENSSSCG00000057583		1		lncRNA	87739380	87745701
ENSSSCG00000052774		1		lncRNA	87781768	87786664
ENSSSCG00000057027		1		lncRNA	87963709	87967078
ENSSSCG00000059851		1		lncRNA	88049398	88054543
ENSSSCG00000034152	102160249	1	MEI4	protein_coding	88189903	88399137	meiotic double-stranded break formation protein 4 [Source:VGNC Symbol;Acc:VGNC:90132]
ENSSSCG00000054079		1		lncRNA	88513966	88519311
ENSSSCG00000059005		1		lncRNA	88584885	88589869
ENSSSCG00000004475	397563	1	HTR1B	protein_coding	88596237	88601757	5-hydroxytryptamine receptor 1B [Source:NCBI gene (formerly Entrezgene);Acc:397563]
ENSSSCG00000058104		1		lncRNA	89364399	89371227
ENSSSCG00000004477	100157094	1	IMPG1	protein_coding	89836050	89987397	interphotoreceptor matrix proteoglycan 1 [Source:VGNC Symbol;Acc:VGNC:89127]
ENSSSCG00000004478	397085	1	MYO6	protein_coding	89992866	90137734	myosin VI [Source:VGNC Symbol;Acc:VGNC:103137]
ENSSSCG00000051809		1		lncRNA	90160749	90166991
ENSSSCG00000020702	100155462	1	SENP6	protein_coding	90167944	90299924	SUMO specific peptidase 6 [Source:VGNC Symbol;Acc:VGNC:92715]
ENSSSCG00000019589		1	U1	snRNA	90188271	90188438	U1 spliceosomal RNA [Source:RFAM;Acc:RF00003]
ENSSSCG00000024138		1	U6	snRNA	90242180	90242277	U6 spliceosomal RNA [Source:RFAM;Acc:RF00026]
ENSSSCG00000004479	100514614	1	FILIP1	protein_coding	90427659	90638550	filamin A interacting protein 1 [Source:VGNC Symbol;Acc:VGNC:88139]
ENSSSCG00000061057		1		lncRNA	90642306	90648740
ENSSSCG00000033155	100154255	1	TMEM30A	protein_coding	90650560	90688002	transmembrane protein 30A [Source:VGNC Symbol;Acc:VGNC:94170]
ENSSSCG00000055281		1		lncRNA	90688123	90691254
ENSSSCG00000004480	100038000	1	COX7A2	protein_coding	90696698	90703409	cytochrome c oxidase subunit 7A2 [Source:NCBI gene (formerly Entrezgene);Acc:100038000]
ENSSSCG00000004484	100156689	1	COL12A1	protein_coding	90744612	90875118	collagen type XII alpha 1 chain [Source:VGNC Symbol;Acc:VGNC:86864]
ENSSSCG00000057604		1	U6	snRNA	90800927	90801030	U6 spliceosomal RNA [Source:RFAM;Acc:RF00026]
ENSSSCG00000053516		1		protein_coding	91048420	91058773
ENSSSCG00000061232		1		lncRNA	91103958	91109027
ENSSSCG00000057117		1		lncRNA	91639160	91646029
ENSSSCG00000060677		1		lncRNA	91909358	91915959
ENSSSCG00000058081		1		lncRNA	91981837	91988088
ENSSSCG00000052466		1		lncRNA	91992500	92001152
ENSSSCG00000004485	100155478	1	CD109	protein_coding	92054821	92286730	CD109 molecule [Source:VGNC Symbol;Acc:VGNC:86388]
ENSSSCG00000004486	100516051	1	SLC17A5	protein_coding	92286841	92342776	solute carrier family 17 member 5 [Source:VGNC Symbol;Acc:VGNC:92953]
ENSSSCG00000004489	574059	1		protein_coding	92421230	92425044	eukaryotic translation elongation factor 1 alpha 1 [Source:NCBI gene (formerly Entrezgene);Acc:574059]
ENSSSCG00000004487	100515594	1	MTO1	protein_coding	92447164	92483236	mitochondrial tRNA translation optimization 1 [Source:VGNC Symbol;Acc:VGNC:90465]
ENSSSCG00000021383	100516408	1	CGAS	protein_coding	92483327	92504307	cyclic GMP-AMP synthase [Source:VGNC Symbol;Acc:VGNC:86614]
ENSSSCG00000033160	110256969	1		protein_coding	92951121	92952053
ENSSSCG00000059924	110256971	1		protein_coding	92976076	92977077
ENSSSCG00000055610	110256972	1		protein_coding	93019988	93020917
ENSSSCG00000052345	110256976	1		protein_coding	93045974	93046903
ENSSSCG00000031966	110259469	1		pseudogene	93111777	93112715
ENSSSCG00000005790	110259472	1		protein_coding	93149390	93150316
ENSSSCG00000053538		1		lncRNA	93349315	93354456
ENSSSCG00000053609		1		lncRNA	93651183	93656662
ENSSSCG00000008882		1		protein_coding	93868758	93869355
ENSSSCG00000040747		1	U6	snRNA	93897884	93897985	U6 spliceosomal RNA [Source:RFAM;Acc:RF00026]
ENSSSCG00000004490	100153027	1	SETBP1	protein_coding	94295851	94663017	SET binding protein 1 [Source:VGNC Symbol;Acc:VGNC:92756]
ENSSSCG00000045948		1		protein_coding	94397372	94402481
ENSSSCG00000053047		1		lncRNA	94689243	94696268
ENSSSCG00000062247		1		lncRNA	94724286	94729395
ENSSSCG00000060243		1		lncRNA	95162795	95168411
ENSSSCG00000055581		1		lncRNA	95238321	95244751
ENSSSCG00000004491	100517692	1	SLC14A2	protein_coding	95255632	95320542	solute carrier family 14 member 2 [Source:VGNC Symbol;Acc:VGNC:92933]
ENSSSCG00000004492	100157861	1	SLC14A1	protein_coding	95355016	95381489	solute carrier family 14 member 1 (Kidd blood group) [Source:VGNC Symbol;Acc:VGNC:103177]
ENSSSCG00000004493	100518460	1	SIGLEC15	protein_coding	95475438	95492709	sialic acid binding Ig like lectin 15 [Source:VGNC Symbol;Acc:VGNC:92871]
ENSSSCG00000021072	100518639	1	EPG5	protein_coding	95498720	95616755	ectopic P-granules 5 autophagy tethering factor [Source:VGNC Symbol;Acc:VGNC:87728]
ENSSSCG00000060601	100519694	1	PSTPIP2	protein_coding	95631456	95727782	proline-serine-threonine phosphatase interacting protein 2 [Source:HGNC Symbol;Acc:HGNC:9581]
ENSSSCG00000004499	100157880	1	ATP5F1A	protein_coding	95733090	95750841	ATP synthase F1 subunit alpha [Source:NCBI gene (formerly Entrezgene);Acc:100157880]
ENSSSCG00000004498	100152640	1	HAUS1	protein_coding	95756267	95780758	HAUS augmin like complex subunit 1 [Source:NCBI gene (formerly Entrezgene);Acc:100152640]
ENSSSCG00000004500	100518165	1	ARK2N	protein_coding	95809188	95895020	arkadia (RNF111) N-terminal like PKA signaling regulator 2N [Source:VGNC Symbol;Acc:VGNC:85964]
ENSSSCG00000056498		1		lncRNA	95895452	95899290
ENSSSCG00000004502	100738135	1	ARK2C	protein_coding	95950746	96066928	arkadia (RNF111) C-terminal like ring finger ubiquitin ligase 2C [Source:VGNC Symbol;Acc:VGNC:92366]
ENSSSCG00000057366		1		lncRNA	96067134	96072522
ENSSSCG00000004503	100519879	1	LOXHD1	protein_coding	96080824	96276992	lipoxygenase homology PLAT domains 1 [Source:VGNC Symbol;Acc:VGNC:89779]
ENSSSCG00000032053	100622364	1	ST8SIA5	protein_coding	96297034	96375868	ST8 alpha-N-acetyl-neuraminide alpha-2,8-sialyltransferase 5 [Source:VGNC Symbol;Acc:VGNC:93520]
ENSSSCG00000056811		1		lncRNA	96414165	96417361
ENSSSCG00000034730	100627995	1	PIAS2	protein_coding	96441676	96545780	protein inhibitor of activated STAT 2 [Source:VGNC Symbol;Acc:VGNC:91411]
ENSSSCG00000022643	100627107	1	KATNAL2	protein_coding	96566848	96676519	katanin catalytic subunit A1 like 2 [Source:VGNC Symbol;Acc:VGNC:89311]
ENSSSCG00000005771	100521177	1	HDHD2	protein_coding	96671793	96729441	haloacid dehalogenase like hydrolase domain containing 2 [Source:VGNC Symbol;Acc:VGNC:88821]
ENSSSCG00000060420	100521060	1	IER3IP1	protein_coding	96740584	96763838	immediate early response 3 interacting protein 1 [Source:VGNC Symbol;Acc:VGNC:110202]
ENSSSCG00000039669		1		protein_coding	96764637	96765128
ENSSSCG00000005767	100154175	1	SKOR2	protein_coding	96803098	96844492	SKI family transcriptional corepressor 2 [Source:VGNC Symbol;Acc:VGNC:92906]
ENSSSCG00000060806		1		lncRNA	96886166	96891174
ENSSSCG00000059607		1		lncRNA	96903801	96910514
ENSSSCG00000004505	100155304	1	SMAD2	protein_coding	97415716	97511357	SMAD family member 2 [Source:VGNC Symbol;Acc:VGNC:98329]
ENSSSCG00000028076	100520594	1	ZBTB7C	protein_coding	97610694	98015089	zinc finger and BTB domain containing 7C [Source:VGNC Symbol;Acc:VGNC:95083]
ENSSSCG00000062617		1		lncRNA	98084356	98087005
ENSSSCG00000004506	100152137	1	CTIF	protein_coding	98133342	98456433	cap binding complex dependent translation initiation factor [Source:VGNC Symbol;Acc:VGNC:87062]
ENSSSCG00000004507	100521305	1	SMAD7	protein_coding	98514267	98542382	SMAD family member 7 [Source:VGNC Symbol;Acc:VGNC:93221]
ENSSSCG00000004508	100738627	1	DYM	protein_coding	98638339	99024642	dymeclin [Source:VGNC Symbol;Acc:VGNC:87495]
ENSSSCG00000034415		1	C18orf32	protein_coding	99034992	99043165	chromosome 18 open reading frame 32 [Source:HGNC Symbol;Acc:HGNC:31690]
ENSSSCG00000035007	100625001	1		protein_coding	99044071	99048410	ribosomal protein L17 [Source:NCBI gene (formerly Entrezgene);Acc:100625001]
ENSSSCG00000030194		1	SNORD58	snoRNA	99045184	99045247	Small nucleolar RNA SNORD58 [Source:RFAM;Acc:RF00151]
ENSSSCG00000028329		1	SNORD58	snoRNA	99046422	99046487	Small nucleolar RNA SNORD58 [Source:RFAM;Acc:RF00151]
ENSSSCG00000024372		1	SNORD58	snoRNA	99047294	99047358	Small nucleolar RNA SNORD58 [Source:RFAM;Acc:RF00151]
ENSSSCG00000004509	100155736	1	LIPG	protein_coding	99081938	99110874	lipase G, endothelial type [Source:VGNC Symbol;Acc:VGNC:89739]
ENSSSCG00000054029		1		lncRNA	99111971	99116796
ENSSSCG00000057248		1		lncRNA	99182991	99187878
ENSSSCG00000004510	100312959	1	ACAA2	protein_coding	99284140	99311321	acetyl-CoA acyltransferase 2 [Source:NCBI gene (formerly Entrezgene);Acc:100312959]
ENSSSCG00000020045		1		scaRNA	99311561	99311706
ENSSSCG00000020491		1		scaRNA	99311788	99311870
ENSSSCG00000004511	100521829	1	MYO5B	protein_coding	99418449	99810139	myosin VB [Source:VGNC Symbol;Acc:VGNC:103131]
ENSSSCG00000049462		1		protein_coding	99730475	99734961
ENSSSCG00000045942		1		protein_coding	99742869	99747458
ENSSSCG00000061513		1		protein_coding	99841653	99844736
ENSSSCG00000041158		1		protein_coding	99841672	99845809
ENSSSCG00000055973	100523937	1		protein_coding	99850562	99900136
ENSSSCG00000004516	100156150	1	MBD1	protein_coding	99900801	99917323	methyl-CpG binding domain protein 1 [Source:HGNC Symbol;Acc:HGNC:6916]
ENSSSCG00000004517	100522911	1	CXXC1	protein_coding	99934497	99940130	CXXC finger protein 1 [Source:VGNC Symbol;Acc:VGNC:87116]
ENSSSCG00000004518	100157355	1	SKA1	protein_coding	99976485	99993462	spindle and kinetochore associated complex subunit 1 [Source:VGNC Symbol;Acc:VGNC:103176]
ENSSSCG00000004520		1		protein_coding	100107935	100288936	mitogen-activated protein kinase 4 [Source:VGNC Symbol;Acc:VGNC:90004]
ENSSSCG00000058904		1		lncRNA	100334802	100336790
ENSSSCG00000004521	100156956	1	MRO	protein_coding	100343462	100368354	maestro [Source:VGNC Symbol;Acc:VGNC:103127]
ENSSSCG00000004522	100524659	1	ME2	protein_coding	100419760	100476733	malic enzyme 2 [Source:VGNC Symbol;Acc:VGNC:90096]
ENSSSCG00000062205		1		lncRNA	100477372	100481460
ENSSSCG00000055237		1		lncRNA	100478227	100481442
ENSSSCG00000024479	100524839	1	ELAC1	protein_coding	100514760	100535993	elaC ribonuclease Z 1 [Source:VGNC Symbol;Acc:VGNC:97975]
ENSSSCG00000019329		1	U2	snRNA	100560349	100560530	U2 spliceosomal RNA [Source:RFAM;Acc:RF00004]
ENSSSCG00000004524	397142	1	SMAD4	protein_coding	100589850	100628029	SMAD family member 4 [Source:VGNC Symbol;Acc:VGNC:93218]
ENSSSCG00000061702		1		lncRNA	100639964	100645352
ENSSSCG00000034427	100525021	1	MEX3C	protein_coding	100676660	100699403	mex-3 RNA binding family member C [Source:VGNC Symbol;Acc:VGNC:90170]
ENSSSCG00000048066		1		lncRNA	100711234	100715569
ENSSSCG00000055410		1		lncRNA	100711686	100715760
ENSSSCG00000055877		1		lncRNA	100778062	100781663
ENSSSCG00000047971		1		protein_coding	100964397	100967909
ENSSSCG00000059417		1		lncRNA	101046867	101052337
ENSSSCG00000062827		1		lncRNA	101086350	101089374
ENSSSCG00000061920		1		lncRNA	101390813	101393919
ENSSSCG00000052858		1		lncRNA	101513776	101519310
ENSSSCG00000052126		1		lncRNA	101686284	101692078
ENSSSCG00000040836	100152102	1	DCC	protein_coding	101846100	103083096	DCC netrin 1 receptor [Source:VGNC Symbol;Acc:VGNC:103078]
ENSSSCG00000052730		1		lncRNA	103283405	103288300
ENSSSCG00000059279		1		lncRNA	103411305	103416871
ENSSSCG00000043320		1		protein_coding	103504321	103508072
ENSSSCG00000059580		1		lncRNA	103637073	103643445
ENSSSCG00000059979		1		lncRNA	103647376	103651140
ENSSSCG00000004528		1		protein_coding	103735192	103752402	methyl-CpG binding domain protein 2 [Source:VGNC Symbol;Acc:VGNC:90048]
ENSSSCG00000004529	100525374	1	POLI	protein_coding	103794281	103824644	DNA polymerase iota [Source:VGNC Symbol;Acc:VGNC:91636]
ENSSSCG00000004530	100157201	1	STARD6	protein_coding	103835251	103860172	StAR related lipid transfer domain containing 6 [Source:VGNC Symbol;Acc:VGNC:93536]
ENSSSCG00000004531	100154353	1	C18orf54	protein_coding	103861246	103887284	chromosome 1 C18orf54 homolog [Source:VGNC Symbol;Acc:VGNC:85965]
ENSSSCG00000054682		1		lncRNA	103901055	103905076
ENSSSCG00000038606	102160380	1		protein_coding	103906063	103922190	cupin superfamily member 1 [Source:NCBI gene (formerly Entrezgene);Acc:102160380]
ENSSSCG00000041749		1		processed_pseudogene	103946742	103947489
ENSSSCG00000042812		1	DYNAP	protein_coding	104095036	104124555	dynactin associated protein [Source:HGNC Symbol;Acc:HGNC:26808]
ENSSSCG00000035243	100154771	1	RAB27B	protein_coding	104241571	104417084	RAB27B, member RAS onco family [Source:VGNC Symbol;Acc:VGNC:98250]
ENSSSCG00000004534	100152360	1	CCDC68	protein_coding	104424001	104474489	coiled-coil domain containing 68 [Source:VGNC Symbol;Acc:VGNC:86308]
ENSSSCG00000055844		1		lncRNA	104715528	104718706
ENSSSCG00000004535	100511671	1	TCF4	protein_coding	104719151	105079919	transcription factor 4 [Source:VGNC Symbol;Acc:VGNC:93823]
ENSSSCG00000004537	100512385	1	TXNL1	protein_coding	105973641	106013574	thioredoxin like 1 [Source:VGNC Symbol;Acc:VGNC:94611]
ENSSSCG00000004538	100512572	1	WDR7	protein_coding	106036029	106411724	WD repeat domain 7 [Source:VGNC Symbol;Acc:VGNC:94936]
ENSSSCG00000053868		1		lncRNA	106461608	106466876
ENSSSCG00000051952		1		lncRNA	106484141	106489205
ENSSSCG00000049680		1		lncRNA	106635957	106641163
ENSSSCG00000057953		1		lncRNA	106640291	106643986
ENSSSCG00000038971	100157619	1	ST8SIA3	protein_coding	106683562	106696300	ST8 alpha-N-acetyl-neuraminide alpha-2,8-sialyltransferase 3 [Source:VGNC Symbol;Acc:VGNC:93518]
ENSSSCG00000004540	106507181	1	ONECUT2	protein_coding	106751738	106799607	one cut homeobox 2 [Source:VGNC Symbol;Acc:VGNC:91043]
ENSSSCG00000059577		1		lncRNA	106804736	106807917
ENSSSCG00000004541	100322873	1	FECH	protein_coding	106854011	106898591	ferrochelatase [Source:VGNC Symbol;Acc:VGNC:88081]
ENSSSCG00000033063		1		protein_coding	106885204	106886240
ENSSSCG00000004542	100513328	1	NARS1	protein_coding	106911277	106933118	asparaginyl-tRNA synthetase 1 [Source:VGNC Symbol;Acc:VGNC:90583]
ENSSSCG00000057874		1		lncRNA	106933269	106963960
ENSSSCG00000004543	100513511	1	MTFMT	protein_coding	106970640	107001564	mitochondrial methionyl-tRNA formyltransferase [Source:VGNC Symbol;Acc:VGNC:90445]
ENSSSCG00000004544	100514084	1	SPG21	protein_coding	107011547	107036347	SPG21 abhydrolase domain containing, maspardin [Source:VGNC Symbol;Acc:VGNC:93403]
ENSSSCG00000004545	100515000	1	ANKDD1A	protein_coding	107094123	107135517	ankyrin repeat and death domain containing 1A [Source:VGNC Symbol;Acc:VGNC:85311]
ENSSSCG00000037998	100737265	1		protein_coding	107108531	107109597
ENSSSCG00000004547	100154769	1	PLEKHO2	protein_coding	107186288	107218532	pleckstrin homology domain containing O2 [Source:VGNC Symbol;Acc:VGNC:109537]
ENSSSCG00000004548	100737608	1	PIF1	protein_coding	107218657	107227168	PIF1 5'-to-3' DNA helicase [Source:VGNC Symbol;Acc:VGNC:91418]
ENSSSCG00000004549	100515517	1	RBPMS2	protein_coding	107259351	107296524	RNA binding protein, mRNA processing factor 2 [Source:VGNC Symbol;Acc:VGNC:92166]
ENSSSCG00000051803		1		lncRNA	107308703	107313490
ENSSSCG00000004550	100144447	1	OAZ2	protein_coding	107325191	107339309	ornithine decarboxylase antizyme 2 [Source:NCBI gene (formerly Entrezgene);Acc:100144447]
ENSSSCG00000004551	100517132	1	ZNF609	protein_coding	107340542	107583273	zinc finger protein 609 [Source:VGNC Symbol;Acc:VGNC:95274]
ENSSSCG00000004552	100153164	1	TRIP4	protein_coding	107588492	107654639	thyroid hormone receptor interactor 4 [Source:VGNC Symbol;Acc:VGNC:94438]
ENSSSCG00000004554	100514810	1	PCLAF	protein_coding	107659509	107670954	PCNA clamp associated factor [Source:NCBI gene (formerly Entrezgene);Acc:100514810]
ENSSSCG00000004558	100157196	1	CSNK1G1	protein_coding	107690065	107884045	casein kinase 1 gamma 1 [Source:VGNC Symbol;Acc:VGNC:97949]
ENSSSCG00000034137	100737887	1	PPIB	protein_coding	107886658	107893253	peptidylprolyl isomerase B [Source:VGNC Symbol;Acc:VGNC:98210]
ENSSSCG00000037275	100624664	1	SNX22	protein_coding	107891699	107897529	sorting nexin 22 [Source:VGNC Symbol;Acc:VGNC:93314]
ENSSSCG00000042703	100153561	1	SNX1	protein_coding	107903741	107949923	sorting nexin 1 [Source:HGNC Symbol;Acc:HGNC:11172]
ENSSSCG00000047502		1		protein_coding	107937673	107942224
ENSSSCG00000034124	100156836	1	CIAO2A	protein_coding	107951646	107969298	cytosolic iron-sulfur assembly component 2A [Source:VGNC Symbol;Acc:VGNC:103049]
ENSSSCG00000058109		1		lncRNA	107972409	107975521
ENSSSCG00000021588	100155578	1	DAPK2	protein_coding	107997293	108132781	death associated protein kinase 2 [Source:VGNC Symbol;Acc:VGNC:87157]
ENSSSCG00000004561	100153537	1	HERC1	protein_coding	108205580	108403862	HECT and RLD domain containing E3 ubiquitin protein ligase family member 1 [Source:VGNC Symbol;Acc:VGNC:88849]
ENSSSCG00000038786	100624594	1	FBXL22	protein_coding	108408995	108411768	F-box and leucine rich repeat protein 22 [Source:VGNC Symbol;Acc:VGNC:103091]
ENSSSCG00000040895		1		protein_coding	108414815	108415163
ENSSSCG00000028737	100624494	1	USP3	protein_coding	108415703	108515447	ubiquitin specific peptidase 3 [Source:VGNC Symbol;Acc:VGNC:94757]
ENSSSCG00000051882		1		lncRNA	108532832	108536976
ENSSSCG00000059505		1		protein_coding	108560112	108561244
ENSSSCG00000004565	100152749	1	CA12	protein_coding	108649271	108710651	carbonic anhydrase 12 [Source:VGNC Symbol;Acc:VGNC:86097]
ENSSSCG00000032949	100624829	1	APH1B	protein_coding	108730298	108763401	aph-1 homolog B, gamma-secretase subunit [Source:VGNC Symbol;Acc:VGNC:103898]
ENSSSCG00000026571	100153972	1	RAB8B	protein_coding	108772851	108840227	RAB8B, member RAS onco family [Source:VGNC Symbol;Acc:VGNC:98276]
ENSSSCG00000059248		1		lncRNA	108841009	108844861
ENSSSCG00000023158	100738416	1	RPS27L	protein_coding	108881552	108890283	ribosomal protein S27 like [Source:VGNC Symbol;Acc:VGNC:109541]
ENSSSCG00000004569	100152773	1	LACTB	protein_coding	108909693	108924511	lactamase beta [Source:VGNC Symbol;Acc:VGNC:89614]
ENSSSCG00000059569		1		lncRNA	108983443	108986978
ENSSSCG00000004570	100037999	1	TPM1	protein_coding	108986986	109020035	tropomyosin 1 [Source:VGNC Symbol;Acc:VGNC:103194]
ENSSSCG00000055636		1		lncRNA	109204972	109208104
ENSSSCG00000024088	100156660	1	TLN2	protein_coding	109208672	109584727	talin 2 [Source:VGNC Symbol;Acc:VGNC:103190]
ENSSSCG00000018544	104794434	1	ssc-mir-190a	miRNA	109225386	109225470	ssc-mir-190a [Source:miRBase;Acc:MI0022136]
ENSSSCG00000046767		1		protein_coding	109615130	109617806
ENSSSCG00000055870		1		protein_coding	109668726	109669067
ENSSSCG00000052465		1	U6	snRNA	109760159	109760265	U6 spliceosomal RNA [Source:RFAM;Acc:RF00026]
ENSSSCG00000062745		1		lncRNA	109821504	109825247
ENSSSCG00000004572	100738739	1		protein_coding	109825438	109827175
ENSSSCG00000035016		1		protein_coding	109826052	109826405
ENSSSCG00000004573	100152206	1		protein_coding	109918697	109923168
ENSSSCG00000036431	100625505	1	VPS13C	protein_coding	109931264	110104241	vacuolar protein sorting 13 homolog C [Source:VGNC Symbol;Acc:VGNC:94840]
ENSSSCG00000046421		1		lncRNA	110145303	110647311
ENSSSCG00000043256		1		lncRNA	110239965	110242312
ENSSSCG00000054830		1		lncRNA	110344814	110351721
ENSSSCG00000004576	100156637	1	RORA	protein_coding	111375457	111477703	RAR related orphan receptor A [Source:VGNC Symbol;Acc:VGNC:92408]
ENSSSCG00000004577	100157039	1	ICE2	protein_coding	111489772	111561911	interactor of little elongation complex ELL subunit 2 [Source:VGNC Symbol;Acc:VGNC:89021]
ENSSSCG00000004578	406192	1	ANXA2	protein_coding	111588306	111635059	annexin A2 [Source:VGNC Symbol;Acc:VGNC:103027]
ENSSSCG00000048426		1		protein_coding	111736282	111854559
ENSSSCG00000035244	106508979	1	FOXB1	protein_coding	111997642	112000550	forkhead box B1 [Source:VGNC Symbol;Acc:VGNC:88195]
ENSSSCG00000063150		1		lncRNA	112007542	112010560
ENSSSCG00000020189		1	U6	snRNA	112017521	112017621	U6 spliceosomal RNA [Source:RFAM;Acc:RF00026]
ENSSSCG00000052987		1		lncRNA	112127145	112132504
ENSSSCG00000052735		1		lncRNA	112185755	112190681
ENSSSCG00000054915		1		lncRNA	112229694	112233782
ENSSSCG00000047534		1		lncRNA	112237297	112243204
ENSSSCG00000059655		1		lncRNA	112307037	112310273
ENSSSCG00000004582	100521534	1	BNIP2	protein_coding	112344228	112370404	BCL2 interacting protein 2 [Source:VGNC Symbol;Acc:VGNC:85854]
ENSSSCG00000004583	100521701	1		protein_coding	112390594	112402265
ENSSSCG00000004584	100522112	1	GCNT3	protein_coding	112422879	112540983	glucosaminyl (N-acetyl) transferase 3, mucin type [Source:VGNC Symbol;Acc:VGNC:103097]
ENSSSCG00000063018		1		protein_coding	112422881	112423835
ENSSSCG00000004586	100156658	1	FAM81A	protein_coding	112548265	112620769	family with sequence similarity 81 member A [Source:VGNC Symbol;Acc:VGNC:87986]
ENSSSCG00000004587	100154204	1	MYO1E	protein_coding	112677821	112901993	myosin IE [Source:VGNC Symbol;Acc:VGNC:90528]
ENSSSCG00000044554		1		snoRNA	112869641	112869743
ENSSSCG00000004588	100135668	1	CCNB2	protein_coding	112907047	112942235	cyclin B2 [Source:VGNC Symbol;Acc:VGNC:86350]
ENSSSCG00000004589	100155446	1	RNF111	protein_coding	112961468	113059600	ring finger protein 111 [Source:VGNC Symbol;Acc:VGNC:92346]
ENSSSCG00000004592	100154227	1	SLTM	protein_coding	113084008	113136599	SAFB like transcription modulator [Source:VGNC Symbol;Acc:VGNC:93213]
ENSSSCG00000034769		1		protein_coding	113157860	113158291
ENSSSCG00000061963		1		lncRNA	113165876	113169221
ENSSSCG00000059422		1		lncRNA	113168680	113173062
ENSSSCG00000055290		1		lncRNA	113169232	113175532
ENSSSCG00000024131	102161333	1	MINDY2	protein_coding	113176223	113258648	MINDY lysine 48 deubiquitinase 2 [Source:VGNC Symbol;Acc:VGNC:90231]
ENSSSCG00000004595	397345	1	ADAM10	protein_coding	113289209	113412798	ADAM metallopeptidase domain 10 [Source:NCBI gene (formerly Entrezgene);Acc:397345]
ENSSSCG00000024660		1		protein_coding	113345914	113346357
ENSSSCG00000052887		1		lncRNA	113414017	113419873
ENSSSCG00000004596	100233189	1	LIPC	protein_coding	113433687	113583963	lipase C, hepatic type [Source:VGNC Symbol;Acc:VGNC:89738]
ENSSSCG00000056735		1		lncRNA	113603976	113609025
ENSSSCG00000019377		1	U6	snRNA	113606019	113606114	U6 spliceosomal RNA [Source:RFAM;Acc:RF00026]
ENSSSCG00000055556		1		protein_coding	113688005	113710361
ENSSSCG00000004597	100127153	1	AQP9	protein_coding	113794040	113848683	aquaporin 9 [Source:NCBI gene (formerly Entrezgene);Acc:100127153]
ENSSSCG00000046774		1		protein_coding	113867091	113869587
ENSSSCG00000025578	100737077	1	ALDH1A2	protein_coding	113932739	114037046	aldehyde dehydrogenase 1 family member A2 [Source:VGNC Symbol;Acc:VGNC:97878]
ENSSSCG00000042537		1		lncRNA	114053485	114058800
ENSSSCG00000062177		1		lncRNA	114063635	114069769
ENSSSCG00000060581		1		lncRNA	114171818	114175973
ENSSSCG00000047459		1		lncRNA	114236421	114241200
ENSSSCG00000030605	102160778	1	POLR2M	protein_coding	114256460	114266875	RNA polymerase II subunit M [Source:VGNC Symbol;Acc:VGNC:109539]
ENSSSCG00000004598	100154487	1	MYZAP	protein_coding	114287627	114386427	myocardial zonula adherens protein [Source:VGNC Symbol;Acc:VGNC:109535]
ENSSSCG00000035038	100621470	1	CGNL1	protein_coding	114424151	114598823	cingulin like 1 [Source:VGNC Symbol;Acc:VGNC:86616]
ENSSSCG00000004600	100621557	1	TCF12	protein_coding	114682303	115056262	transcription factor 12 [Source:VGNC Symbol;Acc:VGNC:93817]
ENSSSCG00000058191		1		protein_coding	114685599	114690897
ENSSSCG00000053651		1		protein_coding	114690207	114780200
ENSSSCG00000041181		1		protein_coding	114816998	114821606
ENSSSCG00000043390		1		protein_coding	114904646	114913218
ENSSSCG00000062439		1		lncRNA	115056427	115063085
ENSSSCG00000052145		1		protein_coding	115127581	115139841
ENSSSCG00000026960	100513772	1	ZNF280D	protein_coding	115220050	115345923	zinc finger protein 280D [Source:VGNC Symbol;Acc:VGNC:103206]
ENSSSCG00000056674		1	U6	snRNA	115356052	115356154	U6 spliceosomal RNA [Source:RFAM;Acc:RF00026]
ENSSSCG00000047357		1		lncRNA	115364649	115374112
ENSSSCG00000058998		1		protein_coding	115378716	115536666
ENSSSCG00000004601	100621861	1	MNS1	protein_coding	115471922	115553524	meiosis specific nuclear structural 1 [Source:VGNC Symbol;Acc:VGNC:90288]
ENSSSCG00000004602	100155694	1	TEX9	protein_coding	115526740	115607894	testis expressed 9 [Source:VGNC Symbol;Acc:VGNC:93907]
ENSSSCG00000057596		1		lncRNA	115700919	115733995
ENSSSCG00000004603	100152054	1	RFX7	protein_coding	115734347	115871084	regulatory factor X7 [Source:VGNC Symbol;Acc:VGNC:92248]
ENSSSCG00000049979		1		protein_coding	115758293	115761242
ENSSSCG00000020082		1	SNORA70	snoRNA	115803948	115804041	Small nucleolar RNA SNORA70 [Source:RFAM;Acc:RF00156]
ENSSSCG00000046276		1		lncRNA	115875052	115877720
ENSSSCG00000037499	100514504	1	NEDD4	protein_coding	115941940	116070305	NEDD4 E3 ubiquitin protein ligase [Source:VGNC Symbol;Acc:VGNC:90666]
ENSSSCG00000035798	100154460	1	PRTG	protein_coding	116132165	116268631	protogenin [Source:VGNC Symbol;Acc:VGNC:103159]
ENSSSCG00000059778		1		protein_coding	116182745	116187505
ENSSSCG00000004607	100156479	1	PYGO1	protein_coding	116292642	116322375	pygopus family PHD finger 1 [Source:VGNC Symbol;Acc:VGNC:98231]
ENSSSCG00000059103		1		lncRNA	116322379	116326740
ENSSSCG00000004608	100513251	1	DNAAF4	protein_coding	116332630	116430984	dynein axonemal assembly factor 4 [Source:VGNC Symbol;Acc:VGNC:87363]
ENSSSCG00000056749		1		processed_pseudogene	116340380	116340613
ENSSSCG00000054223	106506704	1	PIERCE2	protein_coding	116435820	116448972	piercer of microtubule wall 2 [Source:HGNC Symbol;Acc:HGNC:44654]
ENSSSCG00000004610	100156919	1	CCPG1	protein_coding	116449079	116492907	cell cycle progression 1 [Source:VGNC Symbol;Acc:VGNC:86368]
ENSSSCG00000018806	100498795	1	ssc-mir-628	miRNA	116476859	116476938	ssc-mir-628 [Source:miRBase;Acc:MI0013163]
ENSSSCG00000032619	100515767	1	PIGB	protein_coding	116491886	116532934	phosphatidylinositol glycan anchor biosynthesis class B [Source:VGNC Symbol;Acc:VGNC:91420]
ENSSSCG00000059295	102165327	1	PIGBOS1	protein_coding	116522226	116522390	PIGB opposite strand 1 [Source:HGNC Symbol;Acc:HGNC:50696]
ENSSSCG00000004612	606749	1	RAB27A	protein_coding	116532974	116606474	RAB27A, member RAS onco family [Source:VGNC Symbol;Acc:VGNC:98249]
ENSSSCG00000024983	100623328	1	RSL24D1	protein_coding	116612330	116629141	ribosomal L24 domain containing 1 [Source:VGNC Symbol;Acc:VGNC:103167]
ENSSSCG00000062614		1		lncRNA	116688948	116694552
ENSSSCG00000058800		1		protein_coding	116739096	116951464
ENSSSCG00000059207		1		protein_coding	116762106	116769887
ENSSSCG00000004614	100516123	1	UNC13C	protein_coding	117166300	117723335	unc-13 homolog C [Source:VGNC Symbol;Acc:VGNC:94702]
ENSSSCG00000060498		1		lncRNA	117931868	117934926
ENSSSCG00000053433		1		lncRNA	117935807	117945905
ENSSSCG00000004615	100153251	1	WDR72	protein_coding	117946048	118160286	WD repeat domain 72 [Source:VGNC Symbol;Acc:VGNC:94938]
ENSSSCG00000051925		1		lncRNA	118190776	118197784
ENSSSCG00000041333		1		protein_coding	118367967	118373304
ENSSSCG00000056556		1		lncRNA	118688211	118693232
ENSSSCG00000058974		1		lncRNA	118714154	118719566
ENSSSCG00000052188	102167050	1		lncRNA	118899513	118904226
ENSSSCG00000004616		1	ONECUT1	protein_coding	118913460	118917334	one cut homeobox 1 [Source:VGNC Symbol;Acc:VGNC:91042]
ENSSSCG00000004617	100153621	1	ATOSA	protein_coding	119020990	119124464	atos homolog A [Source:VGNC Symbol;Acc:VGNC:87952]
ENSSSCG00000058522		1		lncRNA	119131126	119132250
ENSSSCG00000053937	397362	1	ARPP19	protein_coding	119134851	119157352	cAMP regulated phosphoprotein 19 [Source:NCBI gene (formerly Entrezgene);Acc:397362]
ENSSSCG00000004620	594849	1	MYO5A	protein_coding	119165942	119394725	myosin VA [Source:HGNC Symbol;Acc:HGNC:7602]
ENSSSCG00000048649		1		protein_coding	119288922	119291564
ENSSSCG00000004621	100155557	1	MYO5C	protein_coding	119407351	119536419	myosin VC [Source:VGNC Symbol;Acc:VGNC:90532]
ENSSSCG00000004622	100157949	1	GNB5	protein_coding	119537551	119589865	G protein subunit beta 5 [Source:VGNC Symbol;Acc:VGNC:88534]
ENSSSCG00000004623	100153119	1		protein_coding	119597082	119600103	BCL2 like 10 [Source:VGNC Symbol;Acc:VGNC:107124]
ENSSSCG00000046402		1		lncRNA	119713552	119719089
ENSSSCG00000004624	396833	1	MAPK6	protein_coding	119725029	119771312	mitogen-activated protein kinase 6 [Source:VGNC Symbol;Acc:VGNC:103123]
ENSSSCG00000042551		1		lncRNA	119801961	119804942
ENSSSCG00000004625	100518760	1	LEO1	protein_coding	119805006	119859434	LEO1 homolog, Paf1/RNA polymerase II complex component [Source:VGNC Symbol;Acc:VGNC:89683]
ENSSSCG00000004626	397556	1	TMOD3	protein_coding	119862244	119948880	tropomodulin 3 [Source:NCBI gene (formerly Entrezgene);Acc:397556]
ENSSSCG00000004628	100157165	1	TMOD2	protein_coding	119956588	120009372	tropomodulin 2 [Source:VGNC Symbol;Acc:VGNC:94227]
ENSSSCG00000004629	100155966	1	LYSMD2	protein_coding	120026532	120043127	LysM domain containing 2 [Source:VGNC Symbol;Acc:VGNC:89918]
ENSSSCG00000004630	100154760	1	SCG3	protein_coding	120045309	120138260	secretogranin III [Source:VGNC Symbol;Acc:VGNC:92620]
ENSSSCG00000032517	100155516	1	DMXL2	protein_coding	120138336	120298586	Dmx like 2 [Source:VGNC Symbol;Acc:VGNC:87360]
ENSSSCG00000039810		1		protein_coding	120160696	120161129
ENSSSCG00000004632	100156725	1	GLDN	protein_coding	120322432	120399041	gliomedin [Source:VGNC Symbol;Acc:VGNC:88479]
ENSSSCG00000030168	403333	1		protein_coding	120525212	120556100	cytochrome P450 family 19 subfamily A member 1 [Source:VGNC Symbol;Acc:VGNC:103367]
ENSSSCG00000053670	403331	1	CYP19A1	protein_coding	120600536	120627805	cytochrome P450 family 19 subfamily A member 1 [Source:NCBI gene (formerly Entrezgene);Acc:403331]
ENSSSCG00000054479	403332	1		protein_coding	120657942	120695889	cytochrome P450 19A2 [Source:NCBI gene (formerly Entrezgene);Acc:403332]
ENSSSCG00000031794	100522001	1	TNFAIP8L3	protein_coding	120807392	120849826	TNF alpha induced protein 8 like 3 [Source:VGNC Symbol;Acc:VGNC:94256]
ENSSSCG00000004634	100155124	1	AP4E1	protein_coding	120880456	120946031	adaptor related protein complex 4 subunit epsilon 1 [Source:VGNC Symbol;Acc:VGNC:85392]
ENSSSCG00000004635	100522175	1	SPPL2A	protein_coding	121067454	121134888	signal peptide peptidase like 2A [Source:VGNC Symbol;Acc:VGNC:98337]
ENSSSCG00000004636	100169932	1	TRPM7	protein_coding	121146117	121250224	transient receptor potential cation channel subfamily M member 7 [Source:VGNC Symbol;Acc:VGNC:94470]
ENSSSCG00000034352		1		protein_coding	121189759	121190717
ENSSSCG00000020575		1	U6	snRNA	121258145	121258243	U6 spliceosomal RNA [Source:RFAM;Acc:RF00026]
ENSSSCG00000004638	100156336	1	USP50	protein_coding	121273043	121307075	ubiquitin specific peptidase 50 [Source:VGNC Symbol;Acc:VGNC:94773]
ENSSSCG00000004639	100157546	1	USP8	protein_coding	121306032	121413223	ubiquitin specific peptidase 8 [Source:VGNC Symbol;Acc:VGNC:94778]
ENSSSCG00000004645	100157164	1	GABPB1	protein_coding	121413506	121489806	GA binding protein transcription factor subunit beta 1 [Source:VGNC Symbol;Acc:VGNC:88299]
ENSSSCG00000004644	100156724	1	HDC	protein_coding	121505751	121525252	histidine decarboxylase [Source:VGNC Symbol;Acc:VGNC:88817]
ENSSSCG00000004643	494011	1	SLC27A2	protein_coding	121526295	121579120	solute carrier family 27 member 2 [Source:NCBI gene (formerly Entrezgene);Acc:494011]
ENSSSCG00000004646	100154720	1	ATP8B4	protein_coding	121650951	121914712	ATPase phospholipid transporting 8B4 (putative) [Source:VGNC Symbol;Acc:VGNC:103036]
ENSSSCG00000057375		1		lncRNA	122086298	122115910
ENSSSCG00000004647	100153076	1	DTWD1	protein_coding	122118951	122139272	DTW domain containing 1 [Source:VGNC Symbol;Acc:VGNC:87464]
ENSSSCG00000004648	102164442	1	FAM227B	protein_coding	122149486	122373470	family with sequence similarity 227 member B [Source:VGNC Symbol;Acc:VGNC:87961]
ENSSSCG00000056997	397281	1	FGF7	protein_coding	122215882	122277750	fibroblast growth factor 7 [Source:HGNC Symbol;Acc:HGNC:3685]
ENSSSCG00000004651	100152312	1	GALK2	protein_coding	122369545	122542222	galactokinase 2 [Source:VGNC Symbol;Acc:VGNC:109530]
ENSSSCG00000004652	100125956	1	COPS2	protein_coding	122542387	122578858	COP9 signalosome subunit 2 [Source:VGNC Symbol;Acc:VGNC:86899]
ENSSSCG00000052402		1		lncRNA	122579536	122586229
ENSSSCG00000057513		1		lncRNA	122581985	122587268
ENSSSCG00000063504		1		lncRNA	122617594	122623207
ENSSSCG00000004653	100156761	1	SECISBP2L	protein_coding	122633736	122688603	SECIS binding protein 2 like [Source:VGNC Symbol;Acc:VGNC:92686]
ENSSSCG00000059306		1		lncRNA	122703309	122708394
ENSSSCG00000056133	100526147	1	SHC4	protein_coding	122725904	122871426	SHC adaptor protein 4 [Source:HGNC Symbol;Acc:HGNC:16743]
ENSSSCG00000004656	100155122	1		protein_coding	122811556	122812131	EP300 interacting inhibitor of differentiation 1 [Source:VGNC Symbol;Acc:VGNC:109529]
ENSSSCG00000004657	100152345	1	CEP152	protein_coding	122876141	122979845	centrosomal protein 152 [Source:VGNC Symbol;Acc:VGNC:110570]
ENSSSCG00000004658	414836	1	FBN1	protein_coding	123102009	123359649	fibrillin 1 [Source:NCBI gene (formerly Entrezgene);Acc:414836]
ENSSSCG00000032141	100621123	1		protein_coding	123450858	123462245
ENSSSCG00000004659	100154291	1	SLC12A1	protein_coding	123481369	123571630	solute carrier family 12 member 1 [Source:VGNC Symbol;Acc:VGNC:92921]
ENSSSCG00000040204	100157161	1	CTXN2	protein_coding	123574703	123582998	cortexin 2 [Source:VGNC Symbol;Acc:VGNC:97953]
ENSSSCG00000004661	100153072	1	MYEF2	protein_coding	123600908	123638236	myelin expression factor 2 [Source:VGNC Symbol;Acc:VGNC:90507]
ENSSSCG00000004662	100511672	1	SLC24A5	protein_coding	123635043	123656736	solute carrier family 24 member 5 [Source:VGNC Symbol;Acc:VGNC:92989]
ENSSSCG00000054343		1		lncRNA	123889328	123894865
ENSSSCG00000062173		1		lncRNA	123908449	123913682
ENSSSCG00000004663	100511850	1	SEMA6D	protein_coding	123987528	124043986	semaphorin 6D [Source:VGNC Symbol;Acc:VGNC:92711]
ENSSSCG00000060533		1		lncRNA	124366170	124369480
ENSSSCG00000058116		1		lncRNA	124378901	124383671
ENSSSCG00000056572		1		lncRNA	124458902	124464059
ENSSSCG00000060481		1		lncRNA	124469154	124472962
ENSSSCG00000055802		1		lncRNA	124476322	124479480
ENSSSCG00000058338		1		lncRNA	124551104	124557075
ENSSSCG00000054847		1		lncRNA	124559013	124564050
ENSSSCG00000049014		1		processed_pseudogene	124562767	124563827
ENSSSCG00000053743		1		lncRNA	124886321	124891225
ENSSSCG00000061972		1		lncRNA	125134364	125140836
ENSSSCG00000062310		1		lncRNA	125173218	125177960
ENSSSCG00000062264		1	SNORA70	snoRNA	125195518	125195652	Small nucleolar RNA SNORA70 [Source:RFAM;Acc:RF00156]
ENSSSCG00000052630		1		protein_coding	125254968	125257684
ENSSSCG00000051796		1		protein_coding	125680546	125683162
ENSSSCG00000060735		1		lncRNA	125711089	125716168
ENSSSCG00000044864		1		lncRNA	125791445	125793911
ENSSSCG00000044345		1		protein_coding	125794655	125798520
ENSSSCG00000055918		1		lncRNA	125827176	125833665
ENSSSCG00000060095		1		lncRNA	125892121	125897144
ENSSSCG00000062903		1		lncRNA	126071897	126075724
ENSSSCG00000004666	100154990	1	SQOR	protein_coding	126076161	126137062	sulfide quinone oxidoreductase [Source:VGNC Symbol;Acc:VGNC:101496]
ENSSSCG00000037384	100049678	1	BLOC1S6	protein_coding	126165994	126184858	biogenesis of lysosomal organelles complex 1 subunit 6 [Source:NCBI gene (formerly Entrezgene);Acc:100049678]
ENSSSCG00000004668	100153749	1	SLC30A4	protein_coding	126237032	126268094	solute carrier family 30 member 4 [Source:VGNC Symbol;Acc:VGNC:93058]
ENSSSCG00000049842		1	U2	snRNA	126263566	126263786	U2 spliceosomal RNA [Source:RFAM;Acc:RF00004]
ENSSSCG00000004670	100152534	1	C15orf48	protein_coding	126304474	126310749	chromosome 1 C15orf48 homolog [Source:VGNC Symbol;Acc:VGNC:85961]
ENSSSCG00000004671	100156592	1	AFG2B	protein_coding	126313402	126335475	AFG2 AAA ATPase homolog B [Source:NCBI gene (formerly Entrezgene);Acc:100156592]
ENSSSCG00000004672	100126844	1	GATM	protein_coding	126361945	126380871	glycine amidinotransferase [Source:NCBI gene (formerly Entrezgene);Acc:100126844]
ENSSSCG00000004673	100522231	1	SLC28A2	protein_coding	126472525	126511095	solute carrier family 28 member 2 [Source:VGNC Symbol;Acc:VGNC:93042]
ENSSSCG00000058093		1		lncRNA	126528563	126533414
ENSSSCG00000004674	100157418	1	SHF	protein_coding	126549747	126570859	Src homology 2 domain containing F [Source:VGNC Symbol;Acc:VGNC:103175]
ENSSSCG00000004675	397177	1	DUOX1	protein_coding	126572492	126603082	dual oxidase 1 [Source:NCBI gene (formerly Entrezgene);Acc:397177]
ENSSSCG00000004677	100653516	1	DUOXA1	protein_coding	126605142	126615719	dual oxidase maturation factor 1 [Source:VGNC Symbol;Acc:VGNC:87471]
ENSSSCG00000004676	100155365	1	DUOXA2	protein_coding	126613201	126623388	dual oxidase maturation factor 2 [Source:NCBI gene (formerly Entrezgene);Acc:100155365]
ENSSSCG00000004678	397060	1	DUOX2	protein_coding	126620510	126641406	dual oxidase 2 [Source:VGNC Symbol;Acc:VGNC:103086]
ENSSSCG00000058706		1		lncRNA	126648298	126652021
ENSSSCG00000004679	100158181	1	SORD	protein_coding	126655156	126701138	sorbitol dehydrogenase [Source:VGNC Symbol;Acc:VGNC:93342]
ENSSSCG00000004680	100516583	1	TERB2	protein_coding	126738663	126768126	telomere repeat binding bouquet formation protein 2 [Source:VGNC Symbol;Acc:VGNC:93880]
ENSSSCG00000004681	100738487	1	TRIM69	protein_coding	126775217	126814508	tripartite motif containing 69 [Source:VGNC Symbol;Acc:VGNC:94429]
ENSSSCG00000004687	110255236	1		protein_coding	126835143	126843919	beta-2-microglobulin [Source:VGNC Symbol;Acc:VGNC:110573]
ENSSSCG00000051899	397033	1	B2M	protein_coding	126864468	126871552	beta-2-microglobulin [Source:NCBI gene (formerly Entrezgene);Acc:397033]
ENSSSCG00000061749	100522412	1	PATL2	protein_coding	126890892	126899991	PAT1 homolog 2 [Source:HGNC Symbol;Acc:HGNC:33630]
ENSSSCG00000004684	100522412	1	SPG11	protein_coding	126902186	127003397	SPG11 vesicle trafficking associated, spatacsin [Source:VGNC Symbol;Acc:VGNC:93402]
ENSSSCG00000004691	100517070	1	EIF3J	protein_coding	126997227	127019147	eukaryotic translation initiation factor 3 subunit J [Source:VGNC Symbol;Acc:VGNC:87621]
ENSSSCG00000060582		1		lncRNA	127022508	127024870
ENSSSCG00000035827	102162809	1	CTDSPL2	protein_coding	127028887	127125392	CTD small phosphatase like 2 [Source:VGNC Symbol;Acc:VGNC:87060]
ENSSSCG00000023996	100523528	1	GOLM2	protein_coding	127131105	127238601	golgi membrane protein 2 [Source:VGNC Symbol;Acc:VGNC:96582]
ENSSSCG00000049356		1	U2	snRNA	127255071	127255244	U2 spliceosomal RNA [Source:RFAM;Acc:RF00004]
ENSSSCG00000004694	100152168	1	FRMD5	protein_coding	127317701	127650665	FERM domain containing 5 [Source:VGNC Symbol;Acc:VGNC:88238]
ENSSSCG00000004695	100519285	1	WDR76	protein_coding	127654178	127741354	WD repeat domain 76 [Source:VGNC Symbol;Acc:VGNC:94941]
ENSSSCG00000040383	100157390	1	MFAP1	protein_coding	127741455	127756205	microfibril associated protein 1 [Source:VGNC Symbol;Acc:VGNC:90172]
ENSSSCG00000054394		1	HYPK	protein_coding	127758558	127760469	huntingtin interacting protein K [Source:HGNC Symbol;Acc:HGNC:18418]
ENSSSCG00000004698	100153748	1	SERINC4	protein_coding	127760175	127765798	serine incorporator 4 [Source:VGNC Symbol;Acc:VGNC:98309]
ENSSSCG00000024263	100154963	1	SERF2	protein_coding	127761345	127767520	small EDRK-rich factor 2 [Source:NCBI gene (formerly Entrezgene);Acc:100154963]
ENSSSCG00000018734		1	MIR1282	miRNA	127766052	127766152	microRNA 1282 [Source:HGNC Symbol;Acc:HGNC:35360]
ENSSSCG00000004699	100156183	1	ELL3	protein_coding	127781403	127784843	elongation factor for RNA polymerase II 3 [Source:VGNC Symbol;Acc:VGNC:87650]
ENSSSCG00000004700	100156204	1	PDIA3	protein_coding	127785772	127814196	protein disulfide isomerase family A member 3 [Source:NCBI gene (formerly Entrezgene);Acc:100156204]
ENSSSCG00000018230		1	U6	snRNA	127796283	127796377	U6 spliceosomal RNA [Source:RFAM;Acc:RF00026]
ENSSSCG00000004701	100519637	1	CATSPER2	protein_coding	127814376	127829109	cation channel sperm associated 2 [Source:VGNC Symbol;Acc:VGNC:86210]
ENSSSCG00000004702	100519812	1	STRC	protein_coding	127835622	127852339	stereocilin [Source:VGNC Symbol;Acc:VGNC:103184]
ENSSSCG00000004703	100519994	1		protein_coding	127852537	127858972	creatine kinase, mitochondrial 1A [Source:NCBI gene (formerly Entrezgene);Acc:100519994]
ENSSSCG00000004704	100520287	1	PPIP5K1	protein_coding	127865562	127915451	diphosphoinositol pentakisphosphate kinase 1 [Source:VGNC Symbol;Acc:VGNC:91700]
ENSSSCG00000004705	100520470	1	MAP1A	protein_coding	127916644	127936955	microtubule associated protein 1A [Source:VGNC Symbol;Acc:VGNC:89978]
ENSSSCG00000040358	104796364	1	ssc-mir-2366-1	miRNA	127928791	127928873	ssc-mir-2366-1 [Source:miRBase;Acc:MI0022162]
ENSSSCG00000040358	104794451	1	ssc-mir-2366-1	miRNA	127928791	127928873	ssc-mir-2366-1 [Source:miRBase;Acc:MI0022162]
ENSSSCG00000031949	100520655	1	TP53BP1	protein_coding	127959213	128028712	tumor protein p53 binding protein 1 [Source:VGNC Symbol;Acc:VGNC:94325]
ENSSSCG00000004708	100155361	1	TUBGCP4	protein_coding	128029406	128083958	tubulin gamma complex associated protein 4 [Source:VGNC Symbol;Acc:VGNC:94586]
ENSSSCG00000004709	100157803	1	ZSCAN29	protein_coding	128084067	128094617	zinc finger and SCAN domain containing 29 [Source:VGNC Symbol;Acc:VGNC:109548]
ENSSSCG00000040362		1		protein_coding	128088274	128089434
ENSSSCG00000004710	100155388	1	ADAL	protein_coding	128095940	128120765	adenosine deaminase like [Source:VGNC Symbol;Acc:VGNC:85060]
ENSSSCG00000048742		1		protein_coding	128125799	128126670
ENSSSCG00000004712	100152931	1	TGM7	protein_coding	128159562	128185274	transglutaminase 7 [Source:VGNC Symbol;Acc:VGNC:93938]
ENSSSCG00000004713	100158178	1	TGM5	protein_coding	128191630	128217656	transglutaminase 5 [Source:VGNC Symbol;Acc:VGNC:93937]
ENSSSCG00000004714	100152957	1	EPB42	protein_coding	128231997	128253031	erythrocyte membrane protein band 4.2 [Source:VGNC Symbol;Acc:VGNC:87725]
ENSSSCG00000034771	106509015	1	CCNDBP1	protein_coding	128253035	128269452	cyclin D1 binding protein 1 [Source:VGNC Symbol;Acc:VGNC:86354]
ENSSSCG00000004716	100624103	1	TMEM62	protein_coding	128269599	128306056	transmembrane protein 62 [Source:VGNC Symbol;Acc:VGNC:94196]
ENSSSCG00000038590	104796108	1	ssc-mir-9838	miRNA	128305321	128305392	ssc-mir-9838 [Source:miRBase;Acc:MI0031607]
ENSSSCG00000004717	100511299	1	UBR1	protein_coding	128319311	128474302	ubiquitin protein ligase E3 component n-recognin 1 [Source:VGNC Symbol;Acc:VGNC:94668]
ENSSSCG00000004718	100511488	1	TTBK2	protein_coding	128489744	128635511	tau tubulin kinase 2 [Source:VGNC Symbol;Acc:VGNC:98387]
ENSSSCG00000004719	100512030	1	CDAN1	protein_coding	128641430	128655554	codanin 1 [Source:VGNC Symbol;Acc:VGNC:86441]
ENSSSCG00000022039		1		protein_coding	128657567	128708952
ENSSSCG00000044105		1		protein_coding	128682961	128684931
ENSSSCG00000044127		1		protein_coding	128715231	128801764
ENSSSCG00000035719	100511852	1	HAUS2	protein_coding	128819957	128839134	HAUS augmin like complex subunit 2 [Source:VGNC Symbol;Acc:VGNC:103104]
ENSSSCG00000004726	100513451	1	LRRC57	protein_coding	128839204	128847431	leucine rich repeat containing 57 [Source:NCBI gene (formerly Entrezgene);Acc:100513451]
ENSSSCG00000038735	100512755	1	SNAP23	protein_coding	128847931	128888947	synaptosome associated protein 23 [Source:VGNC Symbol;Acc:VGNC:93277]
ENSSSCG00000004725	100620097	1	ZNF106	protein_coding	128893971	128957305	zinc finger protein 106 [Source:VGNC Symbol;Acc:VGNC:95190]
ENSSSCG00000004728	397349	1	CAPN3	protein_coding	128960118	129013546	calpain 3 [Source:VGNC Symbol;Acc:VGNC:103042]
ENSSSCG00000004729	100513637	1	GANC	protein_coding	129021115	129098269	glucosidase alpha, neutral C [Source:VGNC Symbol;Acc:VGNC:103094]
ENSSSCG00000004730	100154984	1	TMEM87A	protein_coding	129098388	129142161	transmembrane protein 87A [Source:VGNC Symbol;Acc:VGNC:94212]
ENSSSCG00000033472		1		protein_coding	129131216	129132295
ENSSSCG00000004731	100513254	1	VPS39	protein_coding	129144344	129198761	VPS39 subunit of HOPS complex [Source:VGNC Symbol;Acc:VGNC:94854]
ENSSSCG00000004732	100513834	1	PLA2G4F	protein_coding	129201069	129217008	phospholipase A2 group IVF [Source:VGNC Symbol;Acc:VGNC:91498]
ENSSSCG00000004733	102162529	1	PLA2G4D	protein_coding	129247159	129271028	phospholipase A2 group IVD [Source:VGNC Symbol;Acc:VGNC:91496]
ENSSSCG00000037292	100514811	1	PLA2G4E	protein_coding	129289732	129364021	phospholipase A2 group IVE [Source:VGNC Symbol;Acc:VGNC:91497]
ENSSSCG00000020666	100738234	1	EHD4	protein_coding	129374613	129458686	EH domain containing 4 [Source:VGNC Symbol;Acc:VGNC:87598]
ENSSSCG00000004736	100155358	1	SPTBN5	protein_coding	129462568	129511568	spectrin beta, non-erythrocytic 5 [Source:VGNC Symbol;Acc:VGNC:103183]
ENSSSCG00000004737	100152927	1	PLA2G4B	protein_coding	129514346	129524313	phospholipase A2 group IVB [Source:NCBI gene (formerly Entrezgene);Acc:100152927]
ENSSSCG00000057430	100533119	1	JMJD7	protein_coding	129525572	129533305	jumonji domain containing 7 [Source:NCBI gene (formerly Entrezgene);Acc:100533119]
ENSSSCG00000004738	100158174	1	MAPKBP1	protein_coding	129533539	129588095	mitogen-activated protein kinase binding protein 1 [Source:VGNC Symbol;Acc:VGNC:90014]
ENSSSCG00000004739	100156980	1	MGA	protein_coding	129594795	129697408	MAX dimerization protein MGA [Source:VGNC Symbol;Acc:VGNC:90195]
ENSSSCG00000056368		1		protein_coding	129675106	129675447
ENSSSCG00000004744	100515870	1	TYRO3	protein_coding	129811544	129829014	TYRO3 protein tyrosine kinase [Source:VGNC Symbol;Acc:VGNC:94618]
ENSSSCG00000004745	100152008	1	RPAP1	protein_coding	129838585	129857041	RNA polymerase II associated protein 1 [Source:VGNC Symbol;Acc:VGNC:92417]
ENSSSCG00000059230		1		lncRNA	129858789	129867162
ENSSSCG00000004746	100516235	1	ITPKA	protein_coding	129867642	129875639	inositol-trisphosphate 3-kinase A [Source:HGNC Symbol;Acc:HGNC:6178]
ENSSSCG00000004747	100524183	1	RTF1	protein_coding	129886800	129943181	RTF1 homolog, Paf1/RNA polymerase II complex component [Source:VGNC Symbol;Acc:VGNC:92493]
ENSSSCG00000055641		1	U6	snRNA	129937948	129938050	U6 spliceosomal RNA [Source:RFAM;Acc:RF00026]
ENSSSCG00000004748	100524355	1	NDUFAF1	protein_coding	129968502	130009391	NADH:ubiquinone oxidoreductase complex assembly factor 1 [Source:VGNC Symbol;Acc:VGNC:90638]
ENSSSCG00000035544	106509022	1	NUSAP1	protein_coding	129992804	130065605	nucleolar and spindle associated protein 1 [Source:VGNC Symbol;Acc:VGNC:103143]
ENSSSCG00000004750	100516409	1	OIP5	protein_coding	130036480	130047041	Opa interacting protein 5 [Source:VGNC Symbol;Acc:VGNC:91029]
ENSSSCG00000060541		1		lncRNA	130069134	130072233
ENSSSCG00000004751	100621371	1	CHP1	protein_coding	130073928	130112751	calcineurin like EF-hand protein 1 [Source:VGNC Symbol;Acc:VGNC:86657]
ENSSSCG00000056841		1		protein_coding	130100667	130100837
ENSSSCG00000004752	100516945	1	EXD1	protein_coding	130112847	130153478	exonuclease 3'-5' domain containing 1 [Source:VGNC Symbol;Acc:VGNC:87823]
ENSSSCG00000004753	100517567	1	INO80	protein_coding	130201718	130342838	INO80 complex ATPase subunit [Source:VGNC Symbol;Acc:VGNC:89138]
ENSSSCG00000025155		1	U6	snRNA	130346329	130346434	U6 spliceosomal RNA [Source:RFAM;Acc:RF00026]
ENSSSCG00000038521	100524723	1	CHAC1	protein_coding	130360514	130363308	ChaC glutathione specific gamma-glutamylcyclotransferase 1 [Source:VGNC Symbol;Acc:VGNC:86619]
ENSSSCG00000004755	100152163	1	DLL4	protein_coding	130376721	130386411	delta like canonical Notch ligand 4 [Source:NCBI gene (formerly Entrezgene);Acc:100152163]
ENSSSCG00000060693		1		lncRNA	130400705	130403840
ENSSSCG00000052733		1		lncRNA	130400736	130403867
ENSSSCG00000004757	100153351	1	VPS18	protein_coding	130409123	130420450	VPS18 core subunit of CORVET and HOPS complexes [Source:VGNC Symbol;Acc:VGNC:94842]
ENSSSCG00000004758	100154565	1	RHOV	protein_coding	130443579	130445661	ras homolog family member V [Source:NCBI gene (formerly Entrezgene);Acc:100154565]
ENSSSCG00000004759	100157387	1	SPINT1	protein_coding	130458909	130473783	serine peptidase inhibitor, Kunitz type 1 [Source:VGNC Symbol;Acc:VGNC:93410]
ENSSSCG00000004760	100158201	1		protein_coding	130485346	130509559	protein phosphatase 1 regulatory inhibitor subunit 14D [Source:VGNC Symbol;Acc:VGNC:103156]
ENSSSCG00000005612		1		protein_coding	130495973	130496329
ENSSSCG00000004761	100154961	1	ZFYVE19	protein_coding	130510719	130517216	zinc finger FYVE-type containing 19 [Source:VGNC Symbol;Acc:VGNC:95158]
ENSSSCG00000004762	100156179	1	DNAJC17	protein_coding	130516779	130559234	DnaJ heat shock protein family (Hsp40) member C17 [Source:VGNC Symbol;Acc:VGNC:103082]
ENSSSCG00000032022		1	C15orf62	protein_coding	130554978	130559597	chromosome 1 C15orf62 homolog [Source:VGNC Symbol;Acc:VGNC:111308]
ENSSSCG00000061289		1		protein_coding	130558942	130563653
ENSSSCG00000004765	100519696	1	RMDN3	protein_coding	130574237	130615722	regulator of microtubule dynamics 3 [Source:VGNC Symbol;Acc:VGNC:92333]
ENSSSCG00000004766	100141309	1	RAD51	protein_coding	130586665	130640136	RAD51 recombinase [Source:VGNC Symbol;Acc:VGNC:92056]
ENSSSCG00000042522	100626221	1		protein_coding	130652502	130696307
ENSSSCG00000033408		1		snoRNA	130733596	130733714
ENSSSCG00000031333		1		snoRNA	130734382	130734517
ENSSSCG00000036700	102159271	1	RPUSD2	protein_coding	130738188	130746959	RNA pseudouridine synthase domain containing 2 [Source:HGNC Symbol;Acc:HGNC:24180]
ENSSSCG00000038033	102161682	1	CCDC32	protein_coding	130753186	130764746	coiled-coil domain containing 32 [Source:VGNC Symbol;Acc:VGNC:86292]
ENSSSCG00000004770		1		protein_coding	130824647	130825927
ENSSSCG00000054987		1	U6	snRNA	130829234	130829340	U6 spliceosomal RNA [Source:RFAM;Acc:RF00026]
ENSSSCG00000004771	100520059	1	CHST14	protein_coding	130845835	130846965	carbohydrate sulfotransferase 14 [Source:HGNC Symbol;Acc:HGNC:24464]
ENSSSCG00000004772	100155635	1	BAHD1	protein_coding	130849842	130875974	bromo adjacent homology domain containing 1 [Source:VGNC Symbol;Acc:VGNC:85747]
ENSSSCG00000004774	100156047	1	IVD	protein_coding	130893984	130910586	isovaleryl-CoA dehydrogenase [Source:NCBI gene (formerly Entrezgene);Acc:100156047]
ENSSSCG00000053306	100520414	1	KNSTRN	protein_coding	130916146	130930078	kinetochore localized astrin (SPAG5) binding protein [Source:HGNC Symbol;Acc:HGNC:30767]
ENSSSCG00000004776	100156025	1	DISP2	protein_coding	130937400	130952046	dispatched RND transporter family member 2 [Source:VGNC Symbol;Acc:VGNC:87318]
ENSSSCG00000059961		1		protein_coding	130957111	130958993
ENSSSCG00000023975	100153607	1	CCDC9B	protein_coding	130975347	130983969	coiled-coil domain containing 9B [Source:VGNC Symbol;Acc:VGNC:86332]
ENSSSCG00000063043	106506757	1	INAFM2	protein_coding	130991894	130992355	InaF motif containing 2 [Source:HGNC Symbol;Acc:HGNC:35165]
ENSSSCG00000004779	100157641	1	PLCB2	protein_coding	131005408	131028689	phospholipase C beta 2 [Source:VGNC Symbol;Acc:VGNC:91515]
ENSSSCG00000053436	100627919	1	ANKRD63	protein_coding	131034252	131035406	ankyrin repeat domain 63 [Source:HGNC Symbol;Acc:HGNC:40027]
ENSSSCG00000004781	100153981	1	PAK6	protein_coding	131039318	131076631	p21 (RAC1) activated kinase 6 [Source:VGNC Symbol;Acc:VGNC:103144]
ENSSSCG00000004782	102164975	1	BUB1B	protein_coding	131092958	131143794	BUB1 mitotic checkpoint serine/threonine kinase B [Source:VGNC Symbol;Acc:VGNC:103039]
ENSSSCG00000035284	110261428	1	BMF	protein_coding	131178315	131200393	Bcl2 modifying factor [Source:VGNC Symbol;Acc:VGNC:85837]
ENSSSCG00000054418		1		lncRNA	131202484	131210993
ENSSSCG00000062962		1		lncRNA	131203389	131211017
ENSSSCG00000059637		1		lncRNA	131233142	131236343
ENSSSCG00000004785	100522176	1	SRP14	protein_coding	131241612	131253411	signal recognition particle 14 [Source:VGNC Symbol;Acc:VGNC:93458]
ENSSSCG00000039061	100621160	1	EIF2AK4	protein_coding	131245466	131355226	eukaryotic translation initiation factor 2 alpha kinase 4 [Source:VGNC Symbol;Acc:VGNC:87609]
ENSSSCG00000004787	100153995	1	GPR176	protein_coding	131365180	131494959	G protein-coupled receptor 176 [Source:VGNC Symbol;Acc:VGNC:88618]
ENSSSCG00000058525		1		protein_coding	131381789	131402203
ENSSSCG00000054630		1		protein_coding	131401561	131443368
ENSSSCG00000004786		1		protein_coding	131419385	131420067
ENSSSCG00000040418	100737163	1	FSIP1	protein_coding	131510455	131719254	fibrous sheath interacting protein 1 [Source:VGNC Symbol;Acc:VGNC:88254]
ENSSSCG00000059601		1		protein_coding	131720783	131724148
ENSSSCG00000004789	492313	1	THBS1	protein_coding	131728784	131746115	thrombospondin 1 [Source:NCBI gene (formerly Entrezgene);Acc:492313]
ENSSSCG00000061897		1		protein_coding	132021432	132023363
ENSSSCG00000058083		1		protein_coding	132023474	132025372
ENSSSCG00000060314		1		lncRNA	132282594	132287552
ENSSSCG00000056137		1		lncRNA	132303507	132306330
ENSSSCG00000055639		1		protein_coding	132328151	132329893
ENSSSCG00000043529		1		lncRNA	132453570	132472542
ENSSSCG00000060180		1		lncRNA	132460443	132465993
ENSSSCG00000004791	100522721	1	RASGRP1	protein_coding	132702541	132786532	RAS guanyl releasing protein 1 [Source:VGNC Symbol;Acc:VGNC:92113]
ENSSSCG00000004792	100522915	1	FAM98B	protein_coding	132789275	132819489	family with sequence similarity 98 member B [Source:VGNC Symbol;Acc:VGNC:87998]
ENSSSCG00000039393	100512576	1	SPRED1	protein_coding	132902304	133015742	sprouty related EVH1 domain containing 1 [Source:VGNC Symbol;Acc:VGNC:93420]
ENSSSCG00000043097		1		protein_coding	133156258	133159250
ENSSSCG00000004794		1	TMCO5A	protein_coding	133285037	133302309	transmembrane and coiled-coil domains 5A [Source:VGNC Symbol;Acc:VGNC:103191]
ENSSSCG00000041199		1		snoRNA	133289396	133289498
ENSSSCG00000058162		1		lncRNA	133536610	133541820
ENSSSCG00000045513		1		processed_pseudogene	133691935	133692258
ENSSSCG00000056994		1	U6	snRNA	133738539	133738645	U6 spliceosomal RNA [Source:RFAM;Acc:RF00026]
ENSSSCG00000054331		1		lncRNA	134005216	134008962
ENSSSCG00000004795	100512756	1	MEIS2	protein_coding	134013820	134223012	Meis homeobox 2 [Source:VGNC Symbol;Acc:VGNC:90136]
ENSSSCG00000026900	100512939	1	CDIN1	protein_coding	134301103	134538461	CDAN1 interacting nuclease 1 [Source:VGNC Symbol;Acc:VGNC:85960]
ENSSSCG00000059174		1		protein_coding	134390302	134390718
ENSSSCG00000048762		1		protein_coding	134421320	134425369
ENSSSCG00000061849		1		protein_coding	134423031	134529635
ENSSSCG00000057228		1		protein_coding	134526284	134528827
ENSSSCG00000053963		1		protein_coding	134623150	134623443
ENSSSCG00000057776		1		protein_coding	135227865	135229244
ENSSSCG00000051942		1		lncRNA	135451238	135455000
ENSSSCG00000051983		1		lncRNA	135475311	135480791
ENSSSCG00000035254	102166599	1	DPH6	protein_coding	135577936	135751890	diphthamine biosynthesis 6 [Source:VGNC Symbol;Acc:VGNC:87417]
ENSSSCG00000054956		1		protein_coding	135808149	135808913
ENSSSCG00000053803		1		lncRNA	135887801	136019404
ENSSSCG00000054949		1		lncRNA	135902724	135913133
ENSSSCG00000055023		1		lncRNA	135920961	135928841
ENSSSCG00000062007		1		lncRNA	135962072	135963800
ENSSSCG00000055632		1		lncRNA	135993937	135995833
ENSSSCG00000062543		1		lncRNA	136027725	136032932
ENSSSCG00000059867		1		lncRNA	136034158	136037910
ENSSSCG00000054502		1		lncRNA	136049658	136052850
ENSSSCG00000050569		1		protein_coding	136057183	136061583
ENSSSCG00000057613		1		lncRNA	136073131	136077831
ENSSSCG00000052275		1		lncRNA	136084417	136089202
ENSSSCG00000030003		1		processed_pseudogene	136096760	136097230
ENSSSCG00000059303		1	U6	snRNA	136111558	136111664	U6 spliceosomal RNA [Source:RFAM;Acc:RF00026]
ENSSSCG00000057289		1		protein_coding	136113133	136116499
ENSSSCG00000004799	100514616	1	ZNF770	protein_coding	136121111	136130061	zinc finger protein 770 [Source:VGNC Symbol;Acc:VGNC:95300]
ENSSSCG00000004802	100738040	1	AQR	protein_coding	136121111	136233825	aquarius intron-binding spliceosomal factor [Source:VGNC Symbol;Acc:VGNC:85437]
ENSSSCG00000004803	100152267	1	ACTC1	protein_coding	136281167	136286547	actin alpha cardiac muscle 1 [Source:NCBI gene (formerly Entrezgene);Acc:100152267]
ENSSSCG00000057411		1		lncRNA	136288544	136291793
ENSSSCG00000036219	100157488	1	GJD2	protein_coding	136324192	136327347	gap junction protein delta 2 [Source:VGNC Symbol;Acc:VGNC:88471]
ENSSSCG00000052076		1		lncRNA	136441425	136446884
ENSSSCG00000004806	100157473	1		protein_coding	136497913	136523443
ENSSSCG00000004807	397110	1	SCG5	protein_coding	136525944	136593583	secretogranin V [Source:VGNC Symbol;Acc:VGNC:103171]
ENSSSCG00000033657	100156280	1	GREM1	protein_coding	136617105	136629292	gremlin 1, DAN family BMP antagonist [Source:VGNC Symbol;Acc:VGNC:88665]
ENSSSCG00000056845		1		lncRNA	136696355	136702684
ENSSSCG00000044690	102159471	1	FMN1	protein_coding	136704090	137065258	formin 1 [Source:HGNC Symbol;Acc:HGNC:3768]
ENSSSCG00000040466		1		pseudogene	137116464	137120468
ENSSSCG00000054105		1		lncRNA	137171833	137176757
ENSSSCG00000027232	100623531	1		protein_coding	137199074	137297198
ENSSSCG00000004811	100518709	1		protein_coding	137308438	137380851	pyroglutamyl-peptidase I like [Source:VGNC Symbol;Acc:VGNC:91361]
ENSSSCG00000030560	397350	1	IGF1R	protein_coding	137387825	137691058	insulin like growth factor 1 receptor [Source:VGNC Symbol;Acc:VGNC:109458]
ENSSSCG00000041479		1		protein_coding	137501065	137501403
ENSSSCG00000025487		1	U6	snRNA	137707466	137707570	U6 spliceosomal RNA [Source:RFAM;Acc:RF00026]
ENSSSCG00000035223		1		protein_coding	137855658	137880694	synemin [Source:VGNC Symbol;Acc:VGNC:93670]
ENSSSCG00000059729		1		lncRNA	137882497	137883910
ENSSSCG00000004813	100518888	1	TTC23	protein_coding	137886405	137997131	tetratricopeptide repeat domain 23 [Source:VGNC Symbol;Acc:VGNC:94539]
ENSSSCG00000056777		1		protein_coding	138002183	138119465
ENSSSCG00000004814		1		protein_coding	138126809	138194853	leucine rich repeat containing 28 [Source:VGNC Symbol;Acc:VGNC:103118]
ENSSSCG00000044231		1		lncRNA	138210583	138250287
ENSSSCG00000052653		1		lncRNA	138259672	138262888
ENSSSCG00000061700		1		lncRNA	138272584	138277651
ENSSSCG00000059165		1		lncRNA	138315937	138320255
ENSSSCG00000028771	100037273	1	MEF2A	protein_coding	138341158	138511314	myocyte enhancer factor 2A [Source:NCBI gene (formerly Entrezgene);Acc:100037273]
ENSSSCG00000048929		1		lncRNA	138538648	138542668
ENSSSCG00000030487	100152655	1	LYSMD4	protein_coding	138560995	138567562	LysM domain containing 4 [Source:VGNC Symbol;Acc:VGNC:89920]
ENSSSCG00000025771		1	U6	snRNA	138602045	138602151	U6 spliceosomal RNA [Source:RFAM;Acc:RF00026]
ENSSSCG00000057237		1		lncRNA	138608566	138611422
ENSSSCG00000038452	102160867	1	ADAMTS17	protein_coding	138619706	139015473	ADAM metallopeptidase with thrombospondin type 1 motif 17 [Source:VGNC Symbol;Acc:VGNC:85079]
ENSSSCG00000056799		1		protein_coding	138863591	138865795
ENSSSCG00000004819	100152265	1	CERS3	protein_coding	139030642	139136874	ceramide synthase 3 [Source:VGNC Symbol;Acc:VGNC:86588]
ENSSSCG00000004820	100154247	1	LINS1	protein_coding	139168785	139191163	lines homolog 1 [Source:VGNC Symbol;Acc:VGNC:89736]
ENSSSCG00000004821	100519936	1	ASB7	protein_coding	139191572	139240185	ankyrin repeat and SOCS box containing 7 [Source:VGNC Symbol;Acc:VGNC:85566]
ENSSSCG00000058387		1		lncRNA	139240777	139245756
ENSSSCG00000058277		1		lncRNA	139242371	139245688
ENSSSCG00000038358		1		protein_coding	139432200	139433285
ENSSSCG00000004822	102162530	1	ALDH1A3	protein_coding	139451049	139491511	aldehyde dehydrogenase 1 family member A3 [Source:VGNC Symbol;Acc:VGNC:97879]
ENSSSCG00000004823	100521353	1	LRRK1	protein_coding	139494121	139624604	leucine rich repeat kinase 1 [Source:VGNC Symbol;Acc:VGNC:98093]
ENSSSCG00000019106		1		snoRNA	139539358	139539461
ENSSSCG00000057976		1		lncRNA	139656366	139661068
ENSSSCG00000004825	100520288	1	CHSY1	protein_coding	139730721	139804657	chondroitin sulfate synthase 1 [Source:NCBI gene (formerly Entrezgene);Acc:100520288]
ENSSSCG00000004826	100151836	1	SELENOS	protein_coding	139828791	139836914	selenoprotein S [Source:NCBI gene (formerly Entrezgene);Acc:100151836]
ENSSSCG00000060356		1		lncRNA	139850108	139853650
ENSSSCG00000052657		1		lncRNA	139850129	139854105
ENSSSCG00000035584	100625298	1	GABRG3	protein_coding	139857095	140464579	gamma-aminobutyric acid type A receptor subunit gamma3 [Source:VGNC Symbol;Acc:VGNC:88313]
ENSSSCG00000019280		1		snoRNA	140049022	140049155
ENSSSCG00000052591		1	U6	snRNA	140152235	140152337	U6 spliceosomal RNA [Source:RFAM;Acc:RF00026]
ENSSSCG00000061165		1	U6	snRNA	140302064	140302170	U6 spliceosomal RNA [Source:RFAM;Acc:RF00026]
ENSSSCG00000004827	100520472	1	GABRA5	protein_coding	140486104	140567894	gamma-aminobutyric acid type A receptor subunit alpha5 [Source:VGNC Symbol;Acc:VGNC:88304]
ENSSSCG00000038547	100625548	1	GABRB3	protein_coding	140566540	140905623	gamma-aminobutyric acid type A receptor subunit beta3 [Source:VGNC Symbol;Acc:VGNC:88308]
ENSSSCG00000032719		1		processed_pseudogene	141205243	141206876
ENSSSCG00000058801		1		lncRNA	141447525	141453981
ENSSSCG00000043519		1		protein_coding	141494692	141495449
ENSSSCG00000059904		1		lncRNA	141499216	141500535
ENSSSCG00000004830	100158162	1	ATP10A	protein_coding	141570493	141667338	ATPase phospholipid transporting 10A (putative) [Source:VGNC Symbol;Acc:VGNC:103030]
ENSSSCG00000054906		1		protein_coding	141869147	141870754
ENSSSCG00000004832	100522589	1	UBE3A	protein_coding	141887227	141995003	ubiquitin protein ligase E3A [Source:VGNC Symbol;Acc:VGNC:94652]
ENSSSCG00000056778		1		lncRNA	141995328	142001281
ENSSSCG00000026014		1		snoRNA	142005835	142005901
ENSSSCG00000038142		1	SNORD115	snoRNA	142018412	142018491	Small nucleolar RNA SNORD115 [Source:RFAM;Acc:RF00105]
ENSSSCG00000019409		1	SNORD115	snoRNA	142023878	142023958	Small nucleolar RNA SNORD115 [Source:RFAM;Acc:RF00105]
ENSSSCG00000050218		1	SNORD115	snoRNA	142027442	142027520	Small nucleolar RNA SNORD115 [Source:RFAM;Acc:RF00105]
ENSSSCG00000019878		1	SNORD115	snoRNA	142029563	142029643	Small nucleolar RNA SNORD115 [Source:RFAM;Acc:RF00105]
ENSSSCG00000019155		1	SNORD115	snoRNA	142031496	142031575	Small nucleolar RNA SNORD115 [Source:RFAM;Acc:RF00105]
ENSSSCG00000020399		1	SNORD115	snoRNA	142033817	142033896	Small nucleolar RNA SNORD115 [Source:RFAM;Acc:RF00105]
ENSSSCG00000037725		1	SNORD115	snoRNA	142037857	142037939	Small nucleolar RNA SNORD115 [Source:RFAM;Acc:RF00105]
ENSSSCG00000018361		1	SNORD115	snoRNA	142040508	142040591	Small nucleolar RNA SNORD115 [Source:RFAM;Acc:RF00105]
ENSSSCG00000056118		1		lncRNA	142046140	142051037
ENSSSCG00000060849		1		lncRNA	142067334	142073172
ENSSSCG00000055321		1		processed_pseudogene	142097703	142097891
ENSSSCG00000004834	100144475	1	NDN	protein_coding	142412565	142414240	necdin, MAGE family member [Source:NCBI gene (formerly Entrezgene);Acc:100144475]
ENSSSCG00000055131	100154924	1		pseudogene	142452177	142454465
ENSSSCG00000061428		1		lncRNA	142482365	142485428
ENSSSCG00000004836		1		protein_coding	142498792	142500841	makorin ring finger protein 3 [Source:VGNC Symbol;Acc:VGNC:90249]
ENSSSCG00000056355		1		lncRNA	142527637	142530991
ENSSSCG00000046956		1		lncRNA	142554675	142561449
ENSSSCG00000053349		1		lncRNA	142793562	142799061
ENSSSCG00000004839	100415931	1		protein_coding	142803701	142937123	cholinergic receptor nicotinic alpha 7 subunit [Source:VGNC Symbol;Acc:VGNC:109184]
ENSSSCG00000052204		1		lncRNA	142991776	142997390
ENSSSCG00000062061		1		lncRNA	143167283	143172300
ENSSSCG00000054064		1		lncRNA	143183579	143188482
ENSSSCG00000060046		1		lncRNA	143190196	143192915
ENSSSCG00000019568		1	U6	snRNA	143256404	143256506	U6 spliceosomal RNA [Source:RFAM;Acc:RF00026]
ENSSSCG00000004840	100525093	1	OTUD7A	protein_coding	143280174	143419237	OTU deubiquitinase 7A [Source:VGNC Symbol;Acc:VGNC:91104]
ENSSSCG00000061741		1		lncRNA	143419574	143423222
ENSSSCG00000057575		1		lncRNA	143426444	143431512
ENSSSCG00000053952		1		lncRNA	143445831	143450866
ENSSSCG00000026006	494563	1	KLF13	protein_coding	143493527	143540563	KLF transcription factor 13 [Source:NCBI gene (formerly Entrezgene);Acc:494563]
ENSSSCG00000058025		1		lncRNA	143566707	143571164
ENSSSCG00000048005		1		lncRNA	143594470	143623170
ENSSSCG00000038208		1		lncRNA	143627166	143631239
ENSSSCG00000004843	100158130	1	TRPM1	protein_coding	143709864	143855984	transient receptor potential cation channel subfamily M member 1 [Source:VGNC Symbol;Acc:VGNC:94466]
ENSSSCG00000004844	100525443	1	MTMR10	protein_coding	143867839	143917878	myotubularin related protein 10 [Source:VGNC Symbol;Acc:VGNC:90457]
ENSSSCG00000004845	100525727	1	FAN1	protein_coding	143913551	143961646	FANCD2 and FANCI associated nuclease 1 [Source:VGNC Symbol;Acc:VGNC:88000]
ENSSSCG00000004847	100153310	1	MPHOSPH10	protein_coding	143972596	143994041	M-phase phosphoprotein 10 [Source:VGNC Symbol;Acc:VGNC:90322]
ENSSSCG00000035696	100037986	1	MCEE	protein_coding	143993394	144024879	methylmalonyl-CoA epimerase [Source:VGNC Symbol;Acc:VGNC:90066]
ENSSSCG00000004849	100739808	1	APBA2	protein_coding	144071859	144315151	amyloid beta protein binding family A member 2 [Source:VGNC Symbol;Acc:VGNC:85400]
ENSSSCG00000004850	110261534	1	ENTREP2	protein_coding	144316121	144788290	endosomal transmembrane epsin interactor 2 [Source:VGNC Symbol;Acc:VGNC:87943]
ENSSSCG00000004854	100736682	1	TJP1	protein_coding	144930370	145195836	tight junction protein 1 [Source:VGNC Symbol;Acc:VGNC:94005]
ENSSSCG00000033540		1		protein_coding	145203482	145204789
ENSSSCG00000063478		1		lncRNA	145263680	145270417
ENSSSCG00000005781	100523715	1	TARS3	protein_coding	145302278	145357778	threonyl-tRNA synthetase 3 [Source:VGNC Symbol;Acc:VGNC:93739]
ENSSSCG00000005782	100523885	1	TM2D3	protein_coding	145359731	145384212	TM2 domain containing 3 [Source:VGNC Symbol;Acc:VGNC:94029]
ENSSSCG00000060617		1	U6	snRNA	145443754	145443860	U6 spliceosomal RNA [Source:RFAM;Acc:RF00026]
ENSSSCG00000005785	100524545	1	PCSK6	protein_coding	145508534	145695666	proprotein convertase subtilisin/kexin type 6 [Source:VGNC Symbol;Acc:VGNC:103148]
ENSSSCG00000005786	100156573	1	SNRPA1	protein_coding	145707413	145719385	small nuclear ribonucleoprotein polypeptide A' [Source:HGNC Symbol;Acc:HGNC:11152]
ENSSSCG00000005787	100158188	1	CTDP1	protein_coding	145769771	145811678	CTD phosphatase subunit 1 [Source:VGNC Symbol;Acc:VGNC:87058]
ENSSSCG00000040252		1		protein_coding	145812013	145817024
ENSSSCG00000004856	397318	1	NFATC1	protein_coding	145911046	146008139	nuclear factor of activated T cells 1 [Source:NCBI gene (formerly Entrezgene);Acc:397318]
ENSSSCG00000004857	100154901	1	ATP9B	protein_coding	146022978	146221769	ATPase phospholipid transporting 9B (putative) [Source:VGNC Symbol;Acc:VGNC:103037]
ENSSSCG00000040521		1		protein_coding	146060590	146061439
ENSSSCG00000063266		1		lncRNA	146236968	146241953
ENSSSCG00000004858	100513452	1	SALL3	protein_coding	146252155	146273906	spalt like transcription factor 3 [Source:VGNC Symbol;Acc:VGNC:92563]
ENSSSCG00000054407		1		protein_coding	147241139	147279432
ENSSSCG00000056324		1		lncRNA	147301848	147308221
ENSSSCG00000036984	100736969	1	GALR1	protein_coding	147443821	147463542	galanin receptor 1 [Source:VGNC Symbol;Acc:VGNC:88339]
ENSSSCG00000038767	414286	1	MBP	protein_coding	147590865	147685290	myelin basic protein [Source:NCBI gene (formerly Entrezgene);Acc:414286]
ENSSSCG00000023533	100621373	1	ZNF236	protein_coding	147690556	147782129	zinc finger protein 236 [Source:VGNC Symbol;Acc:VGNC:95209]
ENSSSCG00000062837		1		lncRNA	147784425	147789819
ENSSSCG00000041275		1		lncRNA	147787524	147833716
ENSSSCG00000056587		1		lncRNA	147869528	147874556
ENSSSCG00000060706		1		lncRNA	147930157	147935519
ENSSSCG00000054784		1		lncRNA	147939952	147963399
ENSSSCG00000034069		1		lncRNA	147958851	147962865
ENSSSCG00000004859	106504155	1	ZNF516	protein_coding	147984481	148087719	zinc finger protein 516 [Source:VGNC Symbol;Acc:VGNC:95256]
ENSSSCG00000060600		1		lncRNA	148097556	148099420
ENSSSCG00000057990		1		lncRNA	148720560	148723632
ENSSSCG00000052817		1		processed_pseudogene	148764903	148765115
ENSSSCG00000057943		1		protein_coding	148803207	148803680
ENSSSCG00000061777		1		processed_pseudogene	148822659	148822871
ENSSSCG00000060932		1		protein_coding	148851391	148854756
ENSSSCG00000056177		1		lncRNA	148858525	148863313
ENSSSCG00000060688		1		lncRNA	148900847	148904957
ENSSSCG00000004861	100152487	1	TSHZ1	protein_coding	148906075	148984832	teashirt zinc finger homeobox 1 [Source:VGNC Symbol;Acc:VGNC:94492]
ENSSSCG00000032488	100737192	1	PTGR3	protein_coding	148987518	148997954	prostaglandin reductase 3 [Source:VGNC Symbol;Acc:VGNC:95049]
ENSSSCG00000054425		1		lncRNA	149004374	149010587
ENSSSCG00000051884		1		lncRNA	149158007	149165057
ENSSSCG00000051812		1		lncRNA	149169802	149175839
ENSSSCG00000053820		1		lncRNA	149194373	149202369
ENSSSCG00000053589		1		protein_coding	149226682	149272658
ENSSSCG00000063467		1		pseudogene	149334586	149488572
ENSSSCG00000055252		1		lncRNA	149346931	149349335
ENSSSCG00000055622		1		lncRNA	149383766	149390836
ENSSSCG00000061734		1		lncRNA	149461991	149470167
ENSSSCG00000004869	100516053	1	CNDP1	protein_coding	149521510	149562623	carnosine dipeptidase 1 [Source:VGNC Symbol;Acc:VGNC:86811]
ENSSSCG00000004870	100158127	1	CNDP2	protein_coding	149565335	149583998	carnosine dipeptidase 2 [Source:VGNC Symbol;Acc:VGNC:86812]
ENSSSCG00000039486	100737395	1	DIPK1C	protein_coding	149611380	149629078	divergent protein kinase domain 1C [Source:VGNC Symbol;Acc:VGNC:87309]
ENSSSCG00000059196		1		lncRNA	149675553	149679067
ENSSSCG00000004874	100622499	1	C18orf63	protein_coding	149687631	149725161	chromosome 1 C18orf63 homolog [Source:VGNC Symbol;Acc:VGNC:85966]
ENSSSCG00000004875	414799	1	CYB5A	protein_coding	149737571	149773219	cytochrome b5 type A [Source:VGNC Symbol;Acc:VGNC:96727]
ENSSSCG00000048151		1		lncRNA	149823553	149828904
ENSSSCG00000032494	100622200	1	TIMM21	protein_coding	149845199	149855908	translocase of inner mitochondrial membrane 21 [Source:VGNC Symbol;Acc:VGNC:93987]
ENSSSCG00000004873	100516237	1	FBXO15	protein_coding	149856489	149896536	F-box protein 15 [Source:VGNC Symbol;Acc:VGNC:88033]
ENSSSCG00000060257		1		lncRNA	149967056	149972375
ENSSSCG00000054884		1		lncRNA	150169341	150172800
ENSSSCG00000059462		1		lncRNA	150353175	150358671
ENSSSCG00000058077		1		lncRNA	150366016	150369654
ENSSSCG00000053207		1		lncRNA	150415968	150422257
ENSSSCG00000041473		1		processed_pseudogene	150432000	150433327
ENSSSCG00000059330		1		lncRNA	150494943	150499757
ENSSSCG00000042817		1		processed_pseudogene	150514440	150517428
ENSSSCG00000057193		1		lncRNA	150528332	150532817
ENSSSCG00000027654	100622872	1	NETO1	protein_coding	150711628	150817437	neuropilin and tolloid like 1 [Source:VGNC Symbol;Acc:VGNC:90690]
ENSSSCG00000060335		1	U6	snRNA	150906915	150907021	U6 spliceosomal RNA [Source:RFAM;Acc:RF00026]
ENSSSCG00000020859	100517134	1	CBLN2	protein_coding	150973622	150980757	cerebellin 2 [Source:VGNC Symbol;Acc:VGNC:86226]
ENSSSCG00000054752		1		lncRNA	150981363	150986344
ENSSSCG00000062419		1		lncRNA	151568865	151573821
ENSSSCG00000044321		1		lncRNA	151930291	151936933
ENSSSCG00000056204		1		lncRNA	152108826	152114375
ENSSSCG00000059253		1		lncRNA	152341781	152348230
ENSSSCG00000062578		1		lncRNA	152446294	152449434
ENSSSCG00000061619		1		lncRNA	152462451	152576089
ENSSSCG00000049605		1		lncRNA	152548273	152554915
ENSSSCG00000032214	100155619	1	SOCS6	protein_coding	152593653	152636650	suppressor of cytokine signaling 6 [Source:VGNC Symbol;Acc:VGNC:93333]
ENSSSCG00000032574	100623296	1	RTTN	protein_coding	152689504	152833946	rotatin [Source:VGNC Symbol;Acc:VGNC:92508]
ENSSSCG00000038398	100517508	1	CD226	protein_coding	152882762	152979845	CD226 molecule [Source:VGNC Symbol;Acc:VGNC:86399]
ENSSSCG00000043468		1		lncRNA	152986809	152989287
ENSSSCG00000047328		1		lncRNA	152988091	152991061
ENSSSCG00000028977	100517871	1	DOK6	protein_coding	152997319	153393418	docking protein 6 [Source:VGNC Symbol;Acc:VGNC:87404]
ENSSSCG00000032084	106506845	1		protein_coding	153688900	153932906	coiled-coil domain containing 102B [Source:VGNC Symbol;Acc:VGNC:103043]
ENSSSCG00000004884	100518050	1	TMX3	protein_coding	153988050	154031120	thioredoxin related transmembrane protein 3 [Source:VGNC Symbol;Acc:VGNC:94248]
ENSSSCG00000037390		1		processed_pseudogene	154048684	154048965
ENSSSCG00000060495		1		lncRNA	154377492	154381660
ENSSSCG00000054766		1		lncRNA	154386658	154392249
ENSSSCG00000037349		1		protein_coding	154596530	154600507
ENSSSCG00000050338		1		protein_coding	154601395	154605098
ENSSSCG00000052063		1		lncRNA	154731260	154737915
ENSSSCG00000059890		1		lncRNA	154757851	154764726
ENSSSCG00000052067		1		lncRNA	154855537	154858680
ENSSSCG00000043518		1		lncRNA	154913294	154918444
ENSSSCG00000035941	110261618	1	DSEL	protein_coding	154919550	154935561	dermatan sulfate epimerase like [Source:VGNC Symbol;Acc:VGNC:87454]
ENSSSCG00000063165		1		lncRNA	154963334	154968889
ENSSSCG00000061862		1		lncRNA	154994004	155000124
ENSSSCG00000059873		1		lncRNA	155569553	155573368
ENSSSCG00000062284		1		lncRNA	155575403	155578931
ENSSSCG00000019193		1	U6	snRNA	155649608	155649710	U6 spliceosomal RNA [Source:RFAM;Acc:RF00026]
ENSSSCG00000004885	100518408	1	CDH19	protein_coding	155669420	155758548	cadherin 19 [Source:VGNC Symbol;Acc:VGNC:86482]
ENSSSCG00000062442		1		lncRNA	155998508	156004738
ENSSSCG00000004886	100156376	1	CDH7	protein_coding	156295434	156435822	cadherin 7 [Source:VGNC Symbol;Acc:VGNC:97923]
ENSSSCG00000004888	100156248	1	SERPINB8	protein_coding	157820657	157836904	serpin family B member 8 [Source:HGNC Symbol;Acc:HGNC:8952]
ENSSSCG00000004889	100154994	1	SERPINB10	protein_coding	157841510	157866913	serpin family B member 10 [Source:NCBI gene (formerly Entrezgene);Acc:100154994]
ENSSSCG00000004890	100519286	1	SERPINB2	protein_coding	157872212	157886602	serpin family B member 2 [Source:VGNC Symbol;Acc:VGNC:92737]
ENSSSCG00000034000	100153783	1		protein_coding	157922652	157937650
ENSSSCG00000004891	100152588	1	SERPINB7	protein_coding	157953877	157998842	serpin family B member 7 [Source:VGNC Symbol;Acc:VGNC:92739]
ENSSSCG00000022337	100156623	1	SERPINB11	protein_coding	158015718	158030763	serpin family B member 11 [Source:VGNC Symbol;Acc:VGNC:99748]
ENSSSCG00000059966		1		protein_coding	158054350	158057589
ENSSSCG00000033560	110261633	1		protein_coding	158063579	158069375
ENSSSCG00000054030	110261636	1		protein_coding	158073323	158078962
ENSSSCG00000055924	110261637	1		protein_coding	158083210	158089118
ENSSSCG00000034519	110261638	1	SERPINB13	protein_coding	158099975	158113501	serpin family B member 13 [Source:VGNC Symbol;Acc:VGNC:92736]
ENSSSCG00000039151	110257004	1	SERPINB12	protein_coding	158120868	158143128	serpin family B member 12 [Source:VGNC Symbol;Acc:VGNC:92735]
ENSSSCG00000004894	100155836	1	SERPINB5	protein_coding	158167646	158195796	serpin family B member 5 [Source:VGNC Symbol;Acc:VGNC:92738]
ENSSSCG00000004893	100625338	1	VPS4B	protein_coding	158233070	158270679	vacuolar protein sorting 4 homolog B [Source:VGNC Symbol;Acc:VGNC:94857]
ENSSSCG00000063419		1		lncRNA	158273886	158277186
ENSSSCG00000025744	100152988	1	KDSR	protein_coding	158288544	158329881	3-ketodihydrosphingosine reductase [Source:VGNC Symbol;Acc:VGNC:108157]
ENSSSCG00000062696	100049703	1	BCL2	protein_coding	158337522	158518879	BCL2 apoptosis regulator [Source:HGNC Symbol;Acc:HGNC:990]
ENSSSCG00000020464		1	U6	snRNA	158527034	158527127	U6 spliceosomal RNA [Source:RFAM;Acc:RF00026]
ENSSSCG00000060331		1		lncRNA	158530407	158533537
ENSSSCG00000004896	100154633	1	PHLPP1	protein_coding	158642818	158862106	PH domain and leucine rich repeat protein phosphatase 1 [Source:VGNC Symbol;Acc:VGNC:98185]
ENSSSCG00000004897	100625613	1	ZCCHC2	protein_coding	158964819	159022271	zinc finger CCHC-type containing 2 [Source:VGNC Symbol;Acc:VGNC:95109]
ENSSSCG00000039179		1		lncRNA	159023135	159096960
ENSSSCG00000041383		1		lncRNA	159049216	159052445
ENSSSCG00000004898	100521706	1	TNFRSF11A	protein_coding	159128038	159187481	TNF receptor superfamily member 11a [Source:VGNC Symbol;Acc:VGNC:94257]
ENSSSCG00000004899	100521354	1	RELCH	protein_coding	159207616	159317675	RAB11 binding and LisH domain, coiled-coil and HEAT repeat containing [Source:VGNC Symbol;Acc:VGNC:92205]
ENSSSCG00000004901	100522054	1	PIGN	protein_coding	159317734	159417327	phosphatidylinositol glycan anchor biosynthesis class N [Source:VGNC Symbol;Acc:VGNC:91425]
ENSSSCG00000004902	100155834	1	RNF152	protein_coding	159530623	159601981	ring finger protein 152 [Source:VGNC Symbol;Acc:VGNC:92364]
ENSSSCG00000061814		1		lncRNA	159604389	159609268
ENSSSCG00000049892		1		lncRNA	159734842	159738138
ENSSSCG00000004903	100522414	1	CDH20	protein_coding	159817159	159917145	cadherin 20 [Source:VGNC Symbol;Acc:VGNC:86484]
ENSSSCG00000058409		1		lncRNA	159919093	159923977
ENSSSCG00000053086		1		lncRNA	159922918	159924485
ENSSSCG00000060801		1		lncRNA	159930335	159935193
ENSSSCG00000051885		1		lncRNA	159954889	159961502
ENSSSCG00000056061		1		lncRNA	159964628	159969516
ENSSSCG00000059925		1		lncRNA	159974677	159986675
ENSSSCG00000056731		1		lncRNA	159997005	160003530
ENSSSCG00000052471		1		lncRNA	160006688	160014990
ENSSSCG00000061175		1		lncRNA	160016558	160023125
ENSSSCG00000054288		1		lncRNA	160166374	160169516
ENSSSCG00000055614		1		lncRNA	160247097	160252370
ENSSSCG00000048538		1		protein_coding	160341060	160348851
ENSSSCG00000050691		1		lncRNA	160401642	160408832
ENSSSCG00000063269		1		lncRNA	160415856	160420420
ENSSSCG00000060219		1		lncRNA	160618917	160625605
ENSSSCG00000036234	110261667	1		protein_coding	160629223	160749506
ENSSSCG00000051798	397359	1	MC4R	protein_coding	160772013	160774124	melanocortin 4 receptor [Source:NCBI gene (formerly Entrezgene);Acc:397359]
ENSSSCG00000063468		1		lncRNA	161103903	161111801
ENSSSCG00000047145		1		lncRNA	161144582	161148601
ENSSSCG00000047436		1		lncRNA	161149391	161162484
ENSSSCG00000026454	397278	1	PMAIP1	protein_coding	161182887	161188164	phorbol-12-myristate-13-acetate-induced protein 1 [Source:NCBI gene (formerly Entrezgene);Acc:397278]
ENSSSCG00000056416		1		lncRNA	161188267	161191591
ENSSSCG00000004907	100510995	1	CCBE1	protein_coding	161321273	161556537	collagen and calcium binding EGF domains 1 [Source:VGNC Symbol;Acc:VGNC:86240]
ENSSSCG00000004908	100153007	1	LMAN1	protein_coding	161607143	161631651	lectin, mannose binding 1 [Source:VGNC Symbol;Acc:VGNC:89748]
ENSSSCG00000004909	100523764	1	CPLX4	protein_coding	161634735	161675730	complexin 4 [Source:VGNC Symbol;Acc:VGNC:86946]
ENSSSCG00000004910	100157455	1	RAX	protein_coding	161678955	161683060	retina and anterior neural fold homeobox [Source:VGNC Symbol;Acc:VGNC:92130]
ENSSSCG00000037300	102166444	1	GRP	protein_coding	161708812	161721782	gastrin releasing peptide [Source:VGNC Symbol;Acc:VGNC:88707]
ENSSSCG00000004912	100524124	1		protein_coding	161754505	161769526	SEC11 homolog C, signal peptidase complex subunit [Source:VGNC Symbol;Acc:VGNC:92667]
ENSSSCG00000004911	100627702	1		protein_coding	161790715	161864682	O-acyltransferase like [Source:VGNC Symbol;Acc:VGNC:109157]
ENSSSCG00000034704		1	ZNF532	protein_coding	161877574	161984368	zinc finger protein 532 [Source:HGNC Symbol;Acc:HGNC:30940]
ENSSSCG00000004917	100153830	1	MALT1	protein_coding	162076955	162144880	MALT1 paracaspase [Source:VGNC Symbol;Acc:VGNC:89961]
ENSSSCG00000062600		1		lncRNA	162151311	162156842
ENSSSCG00000004918	100152584	1	ALPK2	protein_coding	162175573	162305305	alpha kinase 2 [Source:VGNC Symbol;Acc:VGNC:85268]
ENSSSCG00000019572	100170404	1	ssc-mir-122	miRNA	162329767	162329860	ssc-mir-122 [Source:miRBase;Acc:MI0002413]
ENSSSCG00000060395		1		lncRNA	162330828	162336614
ENSSSCG00000059102		1		lncRNA	162332258	162334837
ENSSSCG00000052156		1		lncRNA	162342115	162348908
ENSSSCG00000004919	100512083	1	NEDD4L	protein_coding	162364057	162513718	NEDD4 like E3 ubiquitin protein ligase [Source:VGNC Symbol;Acc:VGNC:90667]
ENSSSCG00000053828		1		lncRNA	162537082	162541475
ENSSSCG00000054621		1		lncRNA	162551161	162557784
ENSSSCG00000062911		1		lncRNA	162570049	162575565
ENSSSCG00000055842		1		lncRNA	162608982	162610787
ENSSSCG00000060408		1		lncRNA	162623638	162627608
ENSSSCG00000061004		1		lncRNA	162625964	162630392
ENSSSCG00000052729		1		lncRNA	162632123	162640848
ENSSSCG00000062161		1		lncRNA	162634218	162636160
ENSSSCG00000061578		1		lncRNA	162642844	162652504
ENSSSCG00000055336		1		lncRNA	162708107	162713419
ENSSSCG00000004921	100153006	1	ATP8B1	protein_coding	162936581	163061612	ATPase phospholipid transporting 8B1 [Source:VGNC Symbol;Acc:VGNC:85679]
ENSSSCG00000004923	100525144	1	SLC51B	protein_coding	163081180	163089488	solute carrier family 51 subunit beta [Source:VGNC Symbol;Acc:VGNC:93139]
ENSSSCG00000038071	100155433	1	RASL12	protein_coding	163089444	163103523	RAS like family 12 [Source:VGNC Symbol;Acc:VGNC:92121]
ENSSSCG00000035667	110261750	1	KBTBD13	protein_coding	163113324	163116887	kelch repeat and BTB domain containing 13 [Source:VGNC Symbol;Acc:VGNC:89316]
ENSSSCG00000035506	110261753	1	UBAP1L	protein_coding	163133053	163153303	ubiquitin associated protein 1 like [Source:VGNC Symbol;Acc:VGNC:94634]
ENSSSCG00000004926	100152985	1	PDCD7	protein_coding	163156925	163170228	programmed cell death 7 [Source:VGNC Symbol;Acc:VGNC:103149]
ENSSSCG00000004927	100151784	1	CLPX	protein_coding	163173891	163222031	caseinolytic mitochondrial matrix peptidase chaperone subunit X [Source:VGNC Symbol;Acc:VGNC:86780]
ENSSSCG00000004928	397672	1	CILP	protein_coding	163237100	163256533	cartilage intermediate layer protein [Source:VGNC Symbol;Acc:VGNC:86703]
ENSSSCG00000004929	100512642	1	PARP16	protein_coding	163292784	163320021	poly(ADP-ribose) polymerase family member 16 [Source:VGNC Symbol;Acc:VGNC:103145]
ENSSSCG00000019094		1	U5	snRNA	163326574	163326689	U5 spliceosomal RNA [Source:RFAM;Acc:RF00020]
ENSSSCG00000018672		1	U5	snRNA	163334929	163335045	U5 spliceosomal RNA [Source:RFAM;Acc:RF00020]
ENSSSCG00000054127	100737193	1	IGDCC3	protein_coding	163348819	163391869	immunoglobulin superfamily DCC subclass member 3 [Source:HGNC Symbol;Acc:HGNC:9700]
ENSSSCG00000004931	100513900	1	IGDCC4	protein_coding	163396234	163436063	immunoglobulin superfamily DCC subclass member 4 [Source:VGNC Symbol;Acc:VGNC:89054]
ENSSSCG00000004934	100155833	1	DPP8	protein_coding	163446899	163517413	dipeptidyl peptidase 8 [Source:VGNC Symbol;Acc:VGNC:87423]
ENSSSCG00000004935	100154613	1	HACD3	protein_coding	163525965	163588798	3-hydroxyacyl-CoA dehydratase 3 [Source:VGNC Symbol;Acc:VGNC:88767]
ENSSSCG00000019584		1		snRNA	163534454	163534579
ENSSSCG00000004936	100153401	1	INTS14	protein_coding	163567777	163603184	integrator complex subunit 14 [Source:VGNC Symbol;Acc:VGNC:89161]
ENSSSCG00000004937	102160209	1	SLC24A1	protein_coding	163604594	163658318	solute carrier family 24 member 1 [Source:VGNC Symbol;Acc:VGNC:92986]
ENSSSCG00000004938	100157295	1	DENND4A	protein_coding	163660244	163790334	DENN domain containing 4A [Source:VGNC Symbol;Acc:VGNC:87251]
ENSSSCG00000044382		1		lncRNA	163790538	163829883
ENSSSCG00000060848		1		lncRNA	163800641	163803647
ENSSSCG00000032312	595117	1	RAB11A	protein_coding	163858123	163891527	RAB11A, member RAS oncogene family [Source:NCBI gene (formerly Entrezgene);Acc:595117]
ENSSSCG00000004939	100515463	1	MEGF11	protein_coding	163894312	164275442	multiple EGF like domains 11 [Source:VGNC Symbol;Acc:VGNC:103126]
ENSSSCG00000031095	104796813	1	ssc-mir-339-2	miRNA	164025972	164026057	ssc-mir-339-2 [Source:miRBase;Acc:MI0022144]
ENSSSCG00000018330		1	U2	snRNA	164089122	164089305	U2 spliceosomal RNA [Source:RFAM;Acc:RF00004]
ENSSSCG00000004941	100515640	1	DIS3L	protein_coding	164310448	164353537	DIS3 like exosome 3'-5' exoribonuclease [Source:VGNC Symbol;Acc:VGNC:87316]
ENSSSCG00000004942	100153268	1	TIPIN	protein_coding	164350705	164369223	TIMELESS interacting protein [Source:VGNC Symbol;Acc:VGNC:94001]
ENSSSCG00000020093		1	SCARNA14	scaRNA	164363157	164363292	small Cajal body-specific RNA 14 [Source:HGNC Symbol;Acc:HGNC:32571]
ENSSSCG00000004943	100233191	1	MAP2K1	protein_coding	164381845	164471226	mitogen-activated protein kinase kinase 1 [Source:NCBI gene (formerly Entrezgene);Acc:100233191]
ENSSSCG00000020140		1		snoRNA	164419021	164419152
ENSSSCG00000038941	100157710	1	SNAPC5	protein_coding	164467599	164475011	small nuclear RNA activating complex polypeptide 5 [Source:VGNC Symbol;Acc:VGNC:93283]
ENSSSCG00000004945	100038029	1	RPL4	protein_coding	164475357	164481534	ribosomal protein L4 [Source:VGNC Symbol;Acc:VGNC:109409]
ENSSSCG00000018926		1	SNORD18	snoRNA	164477549	164477618	Small nucleolar RNA SNORD18 [Source:RFAM;Acc:RF00093]
ENSSSCG00000019587		1	SNORD18	snoRNA	164478280	164478351	Small nucleolar RNA SNORD18 [Source:RFAM;Acc:RF00093]
ENSSSCG00000019093		1	SNORD16	snoRNA	164478789	164478887	Small nucleolar RNA SNORD16 [Source:RFAM;Acc:RF00138]
ENSSSCG00000019809		1	SNORD18	snoRNA	164479480	164479550	Small nucleolar RNA SNORD18 [Source:RFAM;Acc:RF00093]
ENSSSCG00000019949		1	SNORD16	snoRNA	164480823	164480920	Small nucleolar RNA SNORD16 [Source:RFAM;Acc:RF00138]
ENSSSCG00000004946	100516481	1	ZWILCH	protein_coding	164481964	164527223	zwilch kinetochore protein [Source:VGNC Symbol;Acc:VGNC:95341]
ENSSSCG00000051767		1		protein_coding	164482680	164485757
ENSSSCG00000004947	100517209	1	LCTL	protein_coding	164526502	164540118	lactase like [Source:VGNC Symbol;Acc:VGNC:89665]
ENSSSCG00000004948	100152069	1	SMAD6	protein_coding	164656887	164735704	SMAD family member 6 [Source:VGNC Symbol;Acc:VGNC:93220]
ENSSSCG00000050768		1		lncRNA	164751935	164810411
ENSSSCG00000053104		1		lncRNA	164845907	164850632
ENSSSCG00000004952	397260	1	SMAD3	protein_coding	164998103	165124449	SMAD family member 3 [Source:VGNC Symbol;Acc:VGNC:93217]
ENSSSCG00000004951	100517743	1	AAGAB	protein_coding	165127994	165192924	alpha and gamma adaptin binding protein [Source:VGNC Symbol;Acc:VGNC:84939]
ENSSSCG00000057448	102166010	1		protein_coding	165193125	165235035
ENSSSCG00000034963		1		protein_coding	165296306	165405456	IQ motif containing H [Source:VGNC Symbol;Acc:VGNC:89190]
ENSSSCG00000004954	100152039	1	C15orf61	protein_coding	165436814	165441736	chromosome 1 C15orf61 homolog [Source:VGNC Symbol;Acc:VGNC:85962]
ENSSSCG00000004955	106504229	1	MAP2K5	protein_coding	165458258	165740297	mitogen-activated protein kinase kinase 5 [Source:VGNC Symbol;Acc:VGNC:103122]
ENSSSCG00000004956	100152847	1	SKOR1	protein_coding	165751321	165762299	SKI family transcriptional corepressor 1 [Source:VGNC Symbol;Acc:VGNC:92905]
ENSSSCG00000058598		1		lncRNA	165762823	165856706
ENSSSCG00000058228		1	U6	snRNA	165766984	165767090	U6 spliceosomal RNA [Source:RFAM;Acc:RF00026]
ENSSSCG00000062021		1		lncRNA	165927277	165932363
ENSSSCG00000004958	100519005	1	PIAS1	protein_coding	165957132	166087239	protein inhibitor of activated STAT 1 [Source:VGNC Symbol;Acc:VGNC:91410]
ENSSSCG00000041493		1	U2	snRNA	165995558	165995711	U2 spliceosomal RNA [Source:RFAM;Acc:RF00004]
ENSSSCG00000026517	100519528	1	CALML4	protein_coding	166083629	166099593	calmodulin like 4 [Source:NCBI gene (formerly Entrezgene);Acc:100519528]
ENSSSCG00000060152		1		lncRNA	166102570	166106753
ENSSSCG00000004957	100156072	1	CLN6	protein_coding	166107228	166126808	CLN6 transmembrane ER protein [Source:VGNC Symbol;Acc:VGNC:86771]
ENSSSCG00000053633		1		lncRNA	166128605	166134750
ENSSSCG00000062595		1		lncRNA	166142335	166145653
ENSSSCG00000053742		1		lncRNA	166145851	166149278
ENSSSCG00000022419	100158096	1	FEM1B	protein_coding	166162883	166175937	fem-1 homolog B [Source:VGNC Symbol;Acc:VGNC:88083]
ENSSSCG00000059000		1		lncRNA	166182336	166185137
ENSSSCG00000060666		1		lncRNA	166182880	166185728
ENSSSCG00000004961	100520350	1	ITGA11	protein_coding	166186613	166310800	integrin subunit alpha 11 [Source:VGNC Symbol;Acc:VGNC:89233]
ENSSSCG00000045277		1	U2	snRNA	166292383	166292526	U2 spliceosomal RNA [Source:RFAM;Acc:RF00004]
ENSSSCG00000004962	100520530	1	CORO2B	protein_coding	166465953	166608363	coronin 2B [Source:VGNC Symbol;Acc:VGNC:86916]
ENSSSCG00000004963	100155298	1		protein_coding	166664260	166675079
ENSSSCG00000032244	100415935	1	SPESP1	protein_coding	166818037	166841693	sperm equatorial segment protein 1 [Source:NCBI gene (formerly Entrezgene);Acc:100415935]
ENSSSCG00000004966	100156068	1	NOX5	protein_coding	166868087	166907522	NADPH oxidase 5 [Source:VGNC Symbol;Acc:VGNC:90832]
ENSSSCG00000040442		1		lncRNA	166925031	167002317
ENSSSCG00000059856		1		lncRNA	166943123	166946213
ENSSSCG00000055598		1		lncRNA	166994174	166996124
ENSSSCG00000026078	100154444	1	GLCE	protein_coding	167007939	167122186	glucuronic acid epimerase [Source:VGNC Symbol;Acc:VGNC:88477]
ENSSSCG00000004968	100521597	1	PAQR5	protein_coding	167154660	167231039	progestin and adipoQ receptor family member 5 [Source:VGNC Symbol;Acc:VGNC:91175]
ENSSSCG00000004969	100522116	1	KIF23	protein_coding	167239997	167281245	kinesin family member 23 [Source:VGNC Symbol;Acc:VGNC:103113]
ENSSSCG00000004970	100170119	1	RPLP1	protein_coding	167296094	167298263	ribosomal protein lateral stalk subunit P1 [Source:NCBI gene (formerly Entrezgene);Acc:100170119]
ENSSSCG00000004971	100154048	1	TLE3	protein_coding	167808510	167855911	TLE family member 3, transcriptional corepressor [Source:VGNC Symbol;Acc:VGNC:94016]
ENSSSCG00000057301		1		lncRNA	168004940	168009846
ENSSSCG00000061086		1		lncRNA	168070823	168077555
ENSSSCG00000055014		1		lncRNA	168165841	168169070
ENSSSCG00000060731		1		lncRNA	168318716	168321949
ENSSSCG00000004973	100523347	1	UACA	protein_coding	168350557	168453344	uveal autoantigen with coiled-coil domains and ankyrin repeats [Source:VGNC Symbol;Acc:VGNC:94625]
ENSSSCG00000057654		1	SNORA70	snoRNA	168429380	168429514	Small nucleolar RNA SNORA70 [Source:RFAM;Acc:RF00156]
ENSSSCG00000004974	100522415	1	LARP6	protein_coding	168507976	168530239	La ribonucleoprotein 6, translational regulator [Source:VGNC Symbol;Acc:VGNC:89642]
ENSSSCG00000004976	100154470	1	LRRC49	protein_coding	168544421	168700891	leucine rich repeat containing 49 [Source:VGNC Symbol;Acc:VGNC:89846]
ENSSSCG00000059941		1	U6	snRNA	168597568	168597674	U6 spliceosomal RNA [Source:RFAM;Acc:RF00026]
ENSSSCG00000004980	100524417	1	THSD4	protein_coding	168751582	169323977	thrombospondin type 1 domain containing 4 [Source:VGNC Symbol;Acc:VGNC:93967]
ENSSSCG00000056642		1		lncRNA	169324516	169328540
ENSSSCG00000050191		1		processed_pseudogene	169334691	169335857
ENSSSCG00000004978	102159757	1	NR2E3	protein_coding	169360729	169366087	nuclear receptor subfamily 2 group E member 3 [Source:VGNC Symbol;Acc:VGNC:90879]
ENSSSCG00000037781		1		protein_coding	169372141	169373221
ENSSSCG00000004979	100157683	1	MYO9A	protein_coding	169374311	169596412	myosin IXA [Source:VGNC Symbol;Acc:VGNC:103138]
ENSSSCG00000025616	100625525	1	SENP8	protein_coding	169596200	169616138	SUMO peptidase family member, NEDD8 specific [Source:VGNC Symbol;Acc:VGNC:92717]
ENSSSCG00000052850		1		lncRNA	169629174	169634619
ENSSSCG00000026486	100627175	1		protein_coding	169638116	169645093
ENSSSCG00000024102		1		protein_coding	169650790	169652905
ENSSSCG00000026167		1		protein_coding	169663660	169665342
ENSSSCG00000004985	100525675	1	GEMIN2	protein_coding	169676156	169701481	gem nuclear organelle associated protein 2 [Source:VGNC Symbol;Acc:VGNC:88411]
ENSSSCG00000062224		1		lncRNA	169702799	169706759
ENSSSCG00000004986	100525849	1	TRAPPC6B	protein_coding	169709558	169722735	trafficking protein particle complex subunit 6B [Source:VGNC Symbol;Acc:VGNC:94378]
ENSSSCG00000022828	100526149	1	PNN	protein_coding	169725649	169734003	pinin, desmosome associated protein [Source:NCBI gene (formerly Entrezgene);Acc:100526149]
ENSSSCG00000004983	100155295	1		protein_coding	169777596	169870892
ENSSSCG00000004989	100157705	1	FBXO33	protein_coding	169877197	169915798	F-box protein 33 [Source:VGNC Symbol;Acc:VGNC:88040]
ENSSSCG00000055457		1		lncRNA	169920000	169924930
ENSSSCG00000049454		1		lncRNA	169955439	169960369
ENSSSCG00000054354		1		lncRNA	169960482	169965536
ENSSSCG00000061353		1		lncRNA	169972938	169974609
ENSSSCG00000060066		1		lncRNA	170015496	170019364
ENSSSCG00000059984		1		lncRNA	170034359	170039195
ENSSSCG00000041908		1		lncRNA	170245435	170252247
ENSSSCG00000060343		1		protein_coding	170272053	170273602
ENSSSCG00000053960		1		lncRNA	170313378	170317680
ENSSSCG00000044170		1		lncRNA	170347743	170352391
ENSSSCG00000060950		1		lncRNA	170470706	170473724
ENSSSCG00000060182		1		protein_coding	170533333	170541052
ENSSSCG00000057103		1		lncRNA	170566985	170575395
ENSSSCG00000050242		1		lncRNA	170576525	170583044
ENSSSCG00000063030		1		lncRNA	170610332	170617085
ENSSSCG00000054231		1	U6	snRNA	171270800	171270906	U6 spliceosomal RNA [Source:RFAM;Acc:RF00026]
ENSSSCG00000054095		1		lncRNA	171568691	171574391
ENSSSCG00000055452		1		protein_coding	171624246	171627639
ENSSSCG00000056908		1		lncRNA	171815911	171819198
ENSSSCG00000058062		1		lncRNA	171899352	171904257
ENSSSCG00000004990	100156782	1	LRFN5	protein_coding	171906198	172177720	leucine rich repeat and fibronectin type III domain containing 5 [Source:VGNC Symbol;Acc:VGNC:89807]
ENSSSCG00000061170		1		lncRNA	172288465	172294994
ENSSSCG00000059824		1		lncRNA	172431742	172437257
ENSSSCG00000053323		1		lncRNA	172862332	172866596
ENSSSCG00000059487		1		lncRNA	172867334	172870599
ENSSSCG00000059726		1		lncRNA	172954430	172959742
ENSSSCG00000061382		1		lncRNA	173031074	173033874
ENSSSCG00000054980		1		lncRNA	173163633	173168800
ENSSSCG00000037346		1		scaRNA	173294966	173295096
ENSSSCG00000056451		1		snoRNA	173876267	173876400
ENSSSCG00000047027		1		protein_coding	174313029	174317826
ENSSSCG00000063113		1		lncRNA	174425459	174431337
ENSSSCG00000061989	100154737	1		protein_coding	174732225	174734834
ENSSSCG00000051927		1		lncRNA	175086666	175092261
ENSSSCG00000030679	100736797	1	C14orf28	protein_coding	175145913	175156606	chromosome 1 C14orf28 homolog [Source:VGNC Symbol;Acc:VGNC:85958]
ENSSSCG00000004996	100156355	1	KLHL28	protein_coding	175164040	175178727	kelch like family member 28 [Source:VGNC Symbol;Acc:VGNC:89523]
ENSSSCG00000049730		1		snoRNA	175185738	175185845
ENSSSCG00000027765	100513707	1	TOGARAM1	protein_coding	175198385	175275159	TOG array regulator of axonemal microtubules 1 [Source:VGNC Symbol;Acc:VGNC:94300]
ENSSSCG00000004997	100153928	1	PRPF39	protein_coding	175285270	175317298	pre-mRNA processing factor 39 [Source:VGNC Symbol;Acc:VGNC:91842]
ENSSSCG00000019885		1	SNORD127	snoRNA	175312934	175313019	small nucleolar RNA, C/D box 127 [Source:HGNC Symbol;Acc:HGNC:33555]
ENSSSCG00000021217	100152728	1	FKBP3	protein_coding	175317559	175332987	FKBP prolyl isomerase 3 [Source:NCBI gene (formerly Entrezgene);Acc:100152728]
ENSSSCG00000005000	100155917	1	FANCM	protein_coding	175334141	175400685	FA complementation group M [Source:VGNC Symbol;Acc:VGNC:88008]
ENSSSCG00000018377		1	U6	snRNA	175371972	175372066	U6 spliceosomal RNA [Source:RFAM;Acc:RF00026]
ENSSSCG00000004999	100620483	1	MIS18BP1	protein_coding	175401390	175448276	MIS18 binding protein 1 [Source:VGNC Symbol;Acc:VGNC:90240]
ENSSSCG00000055454		1		lncRNA	175448399	175453713
ENSSSCG00000063380		1		lncRNA	175479038	175484542
ENSSSCG00000049486		1		protein_coding	175491688	175493052
ENSSSCG00000060317		1		lncRNA	175553950	175559173
ENSSSCG00000061190		1		lncRNA	175718851	175724134
ENSSSCG00000060134		1		lncRNA	176279014	176287489
ENSSSCG00000005001	100514266	1	RPL10L	protein_coding	176603248	176603892	ribosomal protein L10 like [Source:VGNC Symbol;Acc:VGNC:103163]
ENSSSCG00000051962		1		lncRNA	176752151	176758576
ENSSSCG00000060555		1		lncRNA	176762058	176767038
ENSSSCG00000005002	100621082	1	MDGA2	protein_coding	176770071	177593876	MAM domain containing glycosylphosphatidylinositol anchor 2 [Source:VGNC Symbol;Acc:VGNC:90092]
ENSSSCG00000061992		1	U6	snRNA	176835346	176835452	U6 spliceosomal RNA [Source:RFAM;Acc:RF00026]
ENSSSCG00000044998		1		lncRNA	177743305	177747114
ENSSSCG00000055510		1		lncRNA	178197673	178276698
ENSSSCG00000047397		1		lncRNA	178304986	178307776
ENSSSCG00000062330		1		lncRNA	178371134	178376010
ENSSSCG00000057688		1		lncRNA	178485671	178491147
ENSSSCG00000057735		1		lncRNA	178497059	178500259
ENSSSCG00000060893		1		lncRNA	178522358	178526408
ENSSSCG00000053089		1		lncRNA	178557341	178561505
ENSSSCG00000041460		1		lncRNA	178558061	178561520
ENSSSCG00000062675		1		lncRNA	178596513	178600206
ENSSSCG00000056880		1		lncRNA	178618294	178621717
ENSSSCG00000062954		1		lncRNA	178630379	178635921
ENSSSCG00000061533		1		lncRNA	178670628	178676966
ENSSSCG00000047931		1		lncRNA	178670784	178676966
ENSSSCG00000062083		1		lncRNA	178709963	178716144
ENSSSCG00000057854		1		lncRNA	178881664	178886798
ENSSSCG00000062934		1	U6	snRNA	178944936	178945042	U6 spliceosomal RNA [Source:RFAM;Acc:RF00026]
ENSSSCG00000046948		1		protein_coding	179247746	179253518
ENSSSCG00000038507	414391	1	RPS29	protein_coding	179454928	179461631	ribosomal protein S29 [Source:NCBI gene (formerly Entrezgene);Acc:414391]
ENSSSCG00000062074	102723301	1	Metazoa_SRP	misc_RNA	179456985	179457284	Metazoan signal recognition particle RNA [Source:RFAM;Acc:RF00017]
ENSSSCG00000057961		1	ssc-mir-1285	miRNA	179457208	179457287	ssc-mir-1285 [Source:miRBase;Acc:MI0013164]
ENSSSCG00000005004	100518890	1	LRR1	protein_coding	179462247	179475334	leucine rich repeat protein 1 [Source:VGNC Symbol;Acc:VGNC:98076]
ENSSSCG00000005006	396952	1	RPL36AL	protein_coding	179476640	179479147	ribosomal protein L36a like [Source:NCBI gene (formerly Entrezgene);Acc:396952]
ENSSSCG00000035611		1	MGAT2	protein_coding	179477992	179479801	alpha-1,6-mannosyl-glycoprotein 2-beta-N-acetylglucosaminyltransferase [Source:HGNC Symbol;Acc:HGNC:7045]
ENSSSCG00000058931	100521173	1	DNAAF2	protein_coding	179482208	179491142	dynein axonemal assembly factor 2 [Source:HGNC Symbol;Acc:HGNC:20188]
ENSSSCG00000005008	100521651	1	POLE2	protein_coding	179495214	179529896	DNA polymerase epsilon 2, accessory subunit [Source:HGNC Symbol;Acc:HGNC:9178]
ENSSSCG00000032489	110262107	1	KLHDC1	protein_coding	179540547	179605628	kelch domain containing 1 [Source:VGNC Symbol;Acc:VGNC:89501]
ENSSSCG00000005009	100154557	1	KLHDC2	protein_coding	179604921	179633156	kelch domain containing 2 [Source:VGNC Symbol;Acc:VGNC:89503]
ENSSSCG00000005011	100156579	1	NEMF	protein_coding	179622755	179670996	nuclear export mediator factor [Source:VGNC Symbol;Acc:VGNC:90685]
ENSSSCG00000057267		1	Metazoa_SRP	misc_RNA	179671803	179672102	Metazoan signal recognition particle RNA [Source:RFAM;Acc:RF00017]
ENSSSCG00000061043		1	ssc-mir-1285	miRNA	179686392	179686471	ssc-mir-1285 [Source:miRBase;Acc:MI0013164]
ENSSSCG00000059807		1	Metazoa_SRP	misc_RNA	179686395	179686694	Metazoan signal recognition particle RNA [Source:RFAM;Acc:RF00017]
ENSSSCG00000005012	780425	1	ARF6	protein_coding	179713299	179717841	ADP ribosylation factor 6 [Source:VGNC Symbol;Acc:VGNC:85448]
ENSSSCG00000020086		1	U6	snRNA	179720623	179720727	U6 spliceosomal RNA [Source:RFAM;Acc:RF00026]
ENSSSCG00000049234		1		lncRNA	179807733	179812216
ENSSSCG00000036735	100738287	1	VCPKMT	protein_coding	179899646	179906967	valosin containing protein lysine methyltransferase [Source:VGNC Symbol;Acc:VGNC:98406]
ENSSSCG00000005015	100156602	1	SOS2	protein_coding	179907590	180015220	SOS Ras/Rho guanine nucleotide exchange factor 2 [Source:VGNC Symbol;Acc:VGNC:93344]
ENSSSCG00000050792		1		protein_coding	179978658	179983974
ENSSSCG00000005016	100152180	1	L2HGDH	protein_coding	180020863	180069146	L-2-hydroxyglutarate dehydrogenase [Source:VGNC Symbol;Acc:VGNC:89611]
ENSSSCG00000031354	100157404	1	DMAC2L	protein_coding	180068973	180081412	distal membrane arm assembly component 2 like [Source:VGNC Symbol;Acc:VGNC:96729]
ENSSSCG00000034516	100152969	1	CDKL1	protein_coding	180078659	180145054	cyclin dependent kinase like 1 [Source:VGNC Symbol;Acc:VGNC:86510]
ENSSSCG00000036634	102161529	1	MAP4K5	protein_coding	180164458	180299496	mitogen-activated protein kinase kinase kinase kinase 5 [Source:VGNC Symbol;Acc:VGNC:98115]
ENSSSCG00000048049		1		protein_coding	180261624	180266784
ENSSSCG00000005020	100158193	1	ATL1	protein_coding	180299256	180405837	atlastin GTPase 1 [Source:VGNC Symbol;Acc:VGNC:85627]
ENSSSCG00000005021	100156165	1	SAV1	protein_coding	180406162	180434196	salvador family WW domain containing protein 1 [Source:VGNC Symbol;Acc:VGNC:92588]
ENSSSCG00000043563		1		lncRNA	180477274	180479254
ENSSSCG00000005022	100157402	1	NIN	protein_coding	180479758	180592241	ninein [Source:VGNC Symbol;Acc:VGNC:90745]
ENSSSCG00000005024	100141306	1	PYGL	protein_coding	180620314	180719979	glycogen phosphorylase L [Source:NCBI gene (formerly Entrezgene);Acc:100141306]
ENSSSCG00000005023	100523298	1	ABHD12B	protein_coding	180639898	180661065	abhydrolase domain containing 12B [Source:VGNC Symbol;Acc:VGNC:84971]
ENSSSCG00000005025	100153738	1	TRIM9	protein_coding	180723287	180830243	tripartite motif containing 9 [Source:VGNC Symbol;Acc:VGNC:94434]
ENSSSCG00000046029		1		protein_coding	180878428	180878805
ENSSSCG00000038422	100152543	1	TMX1	protein_coding	180933859	180951341	thioredoxin related transmembrane protein 1 [Source:VGNC Symbol;Acc:VGNC:94247]
ENSSSCG00000062712		1		lncRNA	181208249	181211576
ENSSSCG00000051922		1		lncRNA	181220783	181227355
ENSSSCG00000005027	100157790	1	FRMD6	protein_coding	181338525	181416840	FERM domain containing 6 [Source:VGNC Symbol;Acc:VGNC:88239]
ENSSSCG00000028092	102165618	1		protein_coding	181428919	181651972	G protein subunit gamma 2 [Source:VGNC Symbol;Acc:VGNC:88536]
ENSSSCG00000005029	100154555	1	RTRAF	protein_coding	181681352	181698979	RNA transcription, translation and transport factor [Source:NCBI gene (formerly Entrezgene);Acc:100154555]
ENSSSCG00000005030	100156994	1	NID2	protein_coding	181699106	181815167	nidogen 2 [Source:VGNC Symbol;Acc:VGNC:90743]
ENSSSCG00000057054	100524418	1	PTGDR	protein_coding	181955339	181966178	prostaglandin D2 receptor [Source:HGNC Symbol;Acc:HGNC:9591]
ENSSSCG00000021862	100127164	1	PTGER2	protein_coding	181994560	182009953	prostaglandin E receptor 2 [Source:HGNC Symbol;Acc:HGNC:9594]
ENSSSCG00000035934	100516586	1	TXNDC16	protein_coding	182102736	182203048	thioredoxin domain containing 16 [Source:VGNC Symbol;Acc:VGNC:94606]
ENSSSCG00000005036	102163937	1	GPR137C	protein_coding	182203309	182261516	G protein-coupled receptor 137C [Source:VGNC Symbol;Acc:VGNC:88602]
ENSSSCG00000005037	100192435	1	ERO1A	protein_coding	182265261	182318195	endoplasmic reticulum oxidoreductase 1 alpha [Source:NCBI gene (formerly Entrezgene);Acc:100192435]
ENSSSCG00000035799		1		protein_coding	182296753	182297785
ENSSSCG00000044458		1		protein_coding	182297328	182297749
ENSSSCG00000005038	100154148	1	PSMC6	protein_coding	182328521	182354958	proteasome 26S subunit, ATPase 6 [Source:VGNC Symbol;Acc:VGNC:91917]
ENSSSCG00000005039	100517509	1	STYX	protein_coding	182357607	182407782	serine/threonine/tyrosine interacting protein [Source:VGNC Symbol;Acc:VGNC:93602]
ENSSSCG00000005040	100152942	1	GNPNAT1	protein_coding	182407229	182423441	glucosamine-phosphate N-acetyltransferase 1 [Source:VGNC Symbol;Acc:VGNC:103102]
ENSSSCG00000042839		1		lncRNA	182496956	182502861
ENSSSCG00000005041	100517989	1	FERMT2	protein_coding	182519684	182606869	FERM domain containing kindlin 2 [Source:VGNC Symbol;Acc:VGNC:88088]
ENSSSCG00000063237		1		lncRNA	182652887	182656246
ENSSSCG00000063081		1		lncRNA	182659006	182664795
ENSSSCG00000005043	100518289	1	DDHD1	protein_coding	182667428	182754207	DDHD domain containing 1 [Source:VGNC Symbol;Acc:VGNC:87205]
ENSSSCG00000005045	100113425	1	BMP4	protein_coding	183416146	183422637	bone morphotic protein 4 [Source:VGNC Symbol;Acc:VGNC:85843]
ENSSSCG00000056226		1		lncRNA	183424151	183790107
ENSSSCG00000057548		1		lncRNA	183684445	183689922
ENSSSCG00000005047	397589	1	CDKN3	protein_coding	183792688	183809174	cyclin dependent kinase inhibitor 3 [Source:VGNC Symbol;Acc:VGNC:86517]
ENSSSCG00000027256	100154949	1	CNIH1	protein_coding	183810849	183829207	cornichon family AMPA receptor auxiliary protein 1 [Source:VGNC Symbol;Acc:VGNC:86820]
ENSSSCG00000026294	100625819	1	GMFB	protein_coding	183846680	183863398	glia maturation factor beta [Source:VGNC Symbol;Acc:VGNC:88509]
ENSSSCG00000021451	100625719	1	CGRRF1	protein_coding	183876919	183903897	cell growth regulator with ring finger domain 1 [Source:VGNC Symbol;Acc:VGNC:86617]
ENSSSCG00000053884		1		lncRNA	183910552	183914468
ENSSSCG00000060612		1		lncRNA	183910576	183915256
ENSSSCG00000023408	100156574	1	SAMD4A	protein_coding	183915512	184140115	sterile alpha motif domain containing 4A [Source:VGNC Symbol;Acc:VGNC:92569]
ENSSSCG00000058001		1		lncRNA	184189584	184193773
ENSSSCG00000035715	102168145	1	GCH1	protein_coding	184199679	184257315	GTP cyclohydrolase 1 [Source:VGNC Symbol;Acc:VGNC:88384]
ENSSSCG00000005052	100152808	1	WDHD1	protein_coding	184300293	184378959	WD repeat and HMG-box DNA binding protein 1 [Source:VGNC Symbol;Acc:VGNC:94904]
ENSSSCG00000032332	100302366	1	SOCS4	protein_coding	184379086	184398898	suppressor of cytokine signaling 4 [Source:VGNC Symbol;Acc:VGNC:93331]
ENSSSCG00000005054	100526089	1	MAPK1IP1L	protein_coding	184401342	184416952	mitogen-activated protein kinase 1 interacting protein 1 like [Source:VGNC Symbol;Acc:VGNC:90002]
ENSSSCG00000005055	100038033	1	LGALS3	protein_coding	184478710	184497951	galectin 3 [Source:VGNC Symbol;Acc:VGNC:89694]
ENSSSCG00000005056	100511173	1	DLGAP5	protein_coding	184501182	184549993	DLG associated protein 5 [Source:VGNC Symbol;Acc:VGNC:87332]
ENSSSCG00000005057	100511360	1	FBXO34	protein_coding	184599599	184689938	F-box protein 34 [Source:VGNC Symbol;Acc:VGNC:88041]
ENSSSCG00000005058	100155666	1	ATG14	protein_coding	184686142	184743706	autophagy related 14 [Source:VGNC Symbol;Acc:VGNC:85617]
ENSSSCG00000005059	100154426	1	TBPL2	protein_coding	184745799	184792502	TATA-box binding protein like 2 [Source:VGNC Symbol;Acc:VGNC:93793]
ENSSSCG00000019668		1	U4	snRNA	184776294	184776417	U4 spliceosomal RNA [Source:RFAM;Acc:RF00015]
ENSSSCG00000005060	100152397	1	KTN1	protein_coding	184881550	185152975	kinectin 1 [Source:VGNC Symbol;Acc:VGNC:89608]
ENSSSCG00000054613		1		lncRNA	185181346	185187003
ENSSSCG00000054165		1		lncRNA	185278208	185283108
ENSSSCG00000052886		1		lncRNA	185301501	185306713
ENSSSCG00000033800	100152019	1	PELI2	protein_coding	185397812	185599780	pellino E3 ubiquitin protein ligase family member 2 [Source:VGNC Symbol;Acc:VGNC:91307]
ENSSSCG00000045820		1		protein_coding	185767934	185768275
ENSSSCG00000052302		1		lncRNA	185794372	185798033
ENSSSCG00000005062	100512450	1	TMEM260	protein_coding	185821518	185884921	transmembrane protein 260 [Source:VGNC Symbol;Acc:VGNC:94164]
ENSSSCG00000005063	100512643	1	OTX2	protein_coding	186028579	186038229	orthodenticle homeobox 2 [Source:VGNC Symbol;Acc:VGNC:98171]
ENSSSCG00000051017		1		lncRNA	186040876	186263695
ENSSSCG00000043401		1		lncRNA	186050960	186056342
ENSSSCG00000041902		1		lncRNA	186070681	186076057
ENSSSCG00000041815		1		lncRNA	186080645	186082749
ENSSSCG00000043172		1		lncRNA	186095392	186097855
ENSSSCG00000044257		1		lncRNA	186115630	186123126
ENSSSCG00000061939		1		lncRNA	186183748	186187800
ENSSSCG00000044792		1		lncRNA	186223033	186228586
ENSSSCG00000057896		1		lncRNA	186223864	186226547
ENSSSCG00000042837		1		lncRNA	186371758	186376959
ENSSSCG00000005066	100513903	1	EXOC5	protein_coding	186377458	186529728	exocyst complex component 5 [Source:VGNC Symbol;Acc:VGNC:87831]
ENSSSCG00000005065	100153219	1	AP5M1	protein_coding	186430227	186461319	adaptor related protein complex 5 subunit mu 1 [Source:VGNC Symbol;Acc:VGNC:85396]
ENSSSCG00000055062		1		protein_coding	186484221	186494741
ENSSSCG00000057475		1		protein_coding	186501305	186502142
ENSSSCG00000031332	100152018	1	NAA30	protein_coding	186530136	186555891	N-alpha-acetyltransferase 30, NatC catalytic subunit [Source:VGNC Symbol;Acc:VGNC:96751]
ENSSSCG00000005067	100513515	1	CCDC198	protein_coding	186596704	186633082	coiled-coil domain containing 198 [Source:VGNC Symbol;Acc:VGNC:86285]
ENSSSCG00000052032		1		protein_coding	186638084	186639121
ENSSSCG00000005068	100152395	1	SLC35F4	protein_coding	186688343	186952307	solute carrier family 35 member F4 [Source:VGNC Symbol;Acc:VGNC:93084]
ENSSSCG00000054505		1		protein_coding	186811504	186995505
ENSSSCG00000005071	100514619	1	ARMH4	protein_coding	187103809	187259015	armadillo like helical domain containing 4 [Source:VGNC Symbol;Acc:VGNC:85535]
ENSSSCG00000049460		1		protein_coding	187195593	187200313
ENSSSCG00000022299	100620619	1	ACTR10	protein_coding	187307660	187336523	actin related protein 10 [Source:VGNC Symbol;Acc:VGNC:85048]
ENSSSCG00000005072	100154408	1	PSMA3	protein_coding	187343507	187372193	proteasome 20S subunit alpha 3 [Source:VGNC Symbol;Acc:VGNC:91900]
ENSSSCG00000051146		1		lncRNA	187380551	187384959
ENSSSCG00000005073	100153197	1	ARID4A	protein_coding	187385332	187452540	AT-rich interaction domain 4A [Source:VGNC Symbol;Acc:VGNC:85509]
ENSSSCG00000052184		1	U6	snRNA	187407747	187407853	U6 spliceosomal RNA [Source:RFAM;Acc:RF00026]
ENSSSCG00000056613		1		lncRNA	187458118	187464582
ENSSSCG00000005075	100515293	1	TOMM20L	protein_coding	187475006	187486729	translocase of outer mitochondrial membrane 20 like [Source:VGNC Symbol;Acc:VGNC:94304]
ENSSSCG00000027270	100621083	1		protein_coding	187482888	187504160
ENSSSCG00000005076	100516532	1	KIAA0586	protein_coding	187504638	187642492	KIAA0586 [Source:VGNC Symbol;Acc:VGNC:89435]
ENSSSCG00000060230	110262272	1		protein_coding	187670539	187670793
ENSSSCG00000047955		1		lncRNA	187690147	187693845
ENSSSCG00000031856	100621416	1	DACT1	protein_coding	187719290	187729422	dishevelled binding antagonist of beta catenin 1 [Source:VGNC Symbol;Acc:VGNC:87147]
ENSSSCG00000055676		1		lncRNA	187739043	187742333
ENSSSCG00000055950		1		lncRNA	187957816	187962899
ENSSSCG00000005077		1		protein_coding	188121035	188147923
ENSSSCG00000050857		1		protein_coding	188192895	188215655
ENSSSCG00000005078	100517445	1	DAAM1	protein_coding	188335384	188511096	dishevelled associated activator of morphosis 1 [Source:VGNC Symbol;Acc:VGNC:87141]
ENSSSCG00000044767		1		protein_coding	188335464	188343455
ENSSSCG00000052690		1		lncRNA	188528290	188533004
ENSSSCG00000032928	110262297	1	GPR135	protein_coding	188580947	188582434	G protein-coupled receptor 135 [Source:VGNC Symbol;Acc:VGNC:88599]
ENSSSCG00000037854	110262303	1	L3HYPDH	protein_coding	188584377	188610002	trans-L-3-hydroxyproline dehydratase [Source:VGNC Symbol;Acc:VGNC:89612]
ENSSSCG00000034798	110262314	1	JKAMP	protein_coding	188598501	188624892	JNK1/MAPK8 associated membrane protein [Source:VGNC Symbol;Acc:VGNC:89284]
ENSSSCG00000027678	100622158	1	CCDC175	protein_coding	188624669	188691691	coiled-coil domain containing 175 [Source:VGNC Symbol;Acc:VGNC:86274]
ENSSSCG00000051993		1		lncRNA	188694580	188699535
ENSSSCG00000025013	100152394	1	RTN1	protein_coding	188704260	188926054	reticulon 1 [Source:NCBI gene (formerly Entrezgene);Acc:100152394]
ENSSSCG00000039172		1		protein_coding	188737765	188738149
ENSSSCG00000005081	100622535	1	LRRC9	protein_coding	188966688	189081731	leucine rich repeat containing 9 [Source:VGNC Symbol;Acc:VGNC:103120]
ENSSSCG00000005082		1	PCNX4	protein_coding	189110458	189151873	pecanex 4 [Source:VGNC Symbol;Acc:VGNC:106015]
ENSSSCG00000005083	100152785	1	DHRS7	protein_coding	189151131	189170534	dehydrogenase/reductase 7 [Source:NCBI gene (formerly Entrezgene);Acc:100152785]
ENSSSCG00000051867		1		lncRNA	189170545	189188759
ENSSSCG00000005084	100738389	1	PPM1A	protein_coding	189207577	189291345	protein phosphatase, Mg2+/Mn2+ dependent 1A [Source:VGNC Symbol;Acc:VGNC:91703]
ENSSSCG00000060976		1		lncRNA	189293399	189297314
ENSSSCG00000048238		1		lncRNA	189343785	189346638
ENSSSCG00000005085	100157646	1	C14orf39	protein_coding	189407490	189470541	chromosome 1 C14orf39 homolog [Source:VGNC Symbol;Acc:VGNC:85959]
ENSSSCG00000005086	100519236	1	SIX6	protein_coding	189497815	189503500	SIX homeobox 6 [Source:VGNC Symbol;Acc:VGNC:92897]
ENSSSCG00000049905		1		lncRNA	189516184	189518739
ENSSSCG00000057176		1		lncRNA	189538092	189541700
ENSSSCG00000059483		1		lncRNA	189563457	189568607
ENSSSCG00000061455		1		lncRNA	189564217	189567112
ENSSSCG00000054862		1		lncRNA	189584395	189586335
ENSSSCG00000057545		1		lncRNA	189614158	189618724
ENSSSCG00000005087	100156847	1	SIX1	protein_coding	189619855	189624651	SIX homeobox 1 [Source:NCBI gene (formerly Entrezgene);Acc:100156847]
ENSSSCG00000005089	100153985	1	SIX4	protein_coding	189670390	189682577	SIX homeobox 4 [Source:NCBI gene (formerly Entrezgene);Acc:100153985]
ENSSSCG00000005090	100310799	1	MNAT1	protein_coding	189690354	189910589	MNAT1 component of CDK activating kinase [Source:VGNC Symbol;Acc:VGNC:90286]
ENSSSCG00000024529	100519406	1	TRMT5	protein_coding	189909660	189923234	tRNA methyltransferase 5 [Source:VGNC Symbol;Acc:VGNC:94451]
ENSSSCG00000005092	100519583	1	SLC38A6	protein_coding	189923323	189988552	solute carrier family 38 member 6 [Source:VGNC Symbol;Acc:VGNC:93098]
ENSSSCG00000051207		1		lncRNA	190034362	190144172
ENSSSCG00000060694		1		lncRNA	190149037	190152504
ENSSSCG00000061900	100738730	1	TMEM30B	protein_coding	190170034	190171095	transmembrane protein 30B [Source:HGNC Symbol;Acc:HGNC:27254]
ENSSSCG00000005095	100152637	1	PRKCH	protein_coding	190206124	190439426	protein kinase C eta [Source:VGNC Symbol;Acc:VGNC:103158]
ENSSSCG00000005096	396696	1	HIF1A	protein_coding	190625244	190674845	hypoxia inducible factor 1 subunit alpha [Source:NCBI gene (formerly Entrezgene);Acc:396696]
ENSSSCG00000053134		1		lncRNA	190678074	190680306
ENSSSCG00000005097	100521309	1	SNAPC1	protein_coding	190686559	190716372	small nuclear RNA activating complex polypeptide 1 [Source:VGNC Symbol;Acc:VGNC:93280]
ENSSSCG00000005098	100522358	1	SYT16	protein_coding	190735881	191031684	synaptotagmin 16 [Source:VGNC Symbol;Acc:VGNC:93683]
ENSSSCG00000041512		1		protein_coding	190892386	190893237
ENSSSCG00000062562		1		lncRNA	191032177	191038682
ENSSSCG00000057797		1		lncRNA	191036719	191043397
ENSSSCG00000037043		1		protein_coding	191043496	191059710
ENSSSCG00000005101	100359361	1		protein_coding	191102213	191102539
ENSSSCG00000062715		1		lncRNA	191138407	191141720
ENSSSCG00000053298		1		lncRNA	191142817	191145816
ENSSSCG00000049674		1		protein_coding	191146003	191151342
ENSSSCG00000046397		1		lncRNA	191159588	191164113
ENSSSCG00000061720		1		lncRNA	191178216	191183316
ENSSSCG00000052056		1		lncRNA	191178277	191181603
ENSSSCG00000024867	448855	1	ISG20	protein_coding	191183599	191195475	interferon stimulated exonuclease 20 [Source:NCBI gene (formerly Entrezgene);Acc:448855]
ENSSSCG00000005102	100522657	1	AEN	protein_coding	191200632	191219961	apoptosis enhancing nuclease [Source:VGNC Symbol;Acc:VGNC:85164]
ENSSSCG00000019811	104794425	1	ssc-mir-7-1	miRNA	191218565	191218648	ssc-mir-7-1 [Source:miRBase;Acc:MI0022122]
ENSSSCG00000005103	100521834	1	DET1	protein_coding	191263448	191284967	DET1 partner of COP1 E3 ubiquitin ligase [Source:VGNC Symbol;Acc:VGNC:103080]
ENSSSCG00000055525		1		lncRNA	191286384	191293394
ENSSSCG00000037343	414415	1	MRPS11	protein_coding	191309198	191321648	mitochondrial ribosomal protein S11 [Source:VGNC Symbol;Acc:VGNC:90382]
ENSSSCG00000005105	100523040	1	MRPL46	protein_coding	191321999	191331319	mitochondrial ribosomal protein L46 [Source:VGNC Symbol;Acc:VGNC:90370]
ENSSSCG00000062037		1		lncRNA	191331766	191339270
ENSSSCG00000059991		1		lncRNA	191340592	191346386
ENSSSCG00000059010		1		lncRNA	191351100	191357671
ENSSSCG00000048650		1		protein_coding	191388860	191395450
ENSSSCG00000057907		1		lncRNA	191417800	191423074
ENSSSCG00000005106	397511	1	NTRK3	protein_coding	191535301	191925327	neurotrophic receptor tyrosine kinase 3 [Source:VGNC Symbol;Acc:VGNC:103142]
ENSSSCG00000063327		1		protein_coding	191899054	191907432
ENSSSCG00000057496		1		lncRNA	191933681	191940902
ENSSSCG00000043508		1		lncRNA	192693205	192716543
ENSSSCG00000036551	100524296	1	AGBL1	protein_coding	192722847	193534417	AGBL carboxypeptidase 1 [Source:HGNC Symbol;Acc:HGNC:26504]
ENSSSCG00000051349		1		protein_coding	193049352	193053901
ENSSSCG00000005109	396697	1	ESR2	protein_coding	193829560	193906565	estrogen receptor 2 [Source:VGNC Symbol;Acc:VGNC:97986]
ENSSSCG00000005110	100524661	1	SYNE2	protein_coding	193911965	194264354	spectrin repeat containing nuclear envelope protein 2 [Source:VGNC Symbol;Acc:VGNC:93662]
ENSSSCG00000049933		1		lncRNA	194284462	194287742
ENSSSCG00000044378		1		lncRNA	194334713	194336201
ENSSSCG00000028558	100626032	1	SGPP1	protein_coding	194352001	194380907	sphingosine-1-phosphate phosphatase 1 [Source:VGNC Symbol;Acc:VGNC:92798]
ENSSSCG00000043340		1		lncRNA	194431525	194439694
ENSSSCG00000005112	100739573	1	WDR89	protein_coding	194439820	194475872	WD repeat domain 89 [Source:VGNC Symbol;Acc:VGNC:94947]
ENSSSCG00000026382	100525377	1	PPP2R5E	protein_coding	194505025	194656164	protein phosphatase 2 regulatory subunit B'epsilon [Source:NCBI gene (formerly Entrezgene);Acc:100525377]
ENSSSCG00000057059		1		lncRNA	194658961	194662245
ENSSSCG00000025904		1	SNORD22	snoRNA	194681426	194681550	Small nucleolar RNA SNORD22 [Source:RFAM;Acc:RF00099]
ENSSSCG00000005116	100526029	1	GPHB5	protein_coding	194736877	194743043	glycoprotein hormone subunit beta 5 [Source:VGNC Symbol;Acc:VGNC:88586]
ENSSSCG00000022804	100155474	1	RHOJ	protein_coding	194760939	194844356	ras homolog family member J [Source:NCBI gene (formerly Entrezgene);Acc:100155474]
ENSSSCG00000034726	100510997	1	KCNH5	protein_coding	194966334	195259068	potassium voltage-gated channel subfamily H member 5 [Source:VGNC Symbol;Acc:VGNC:89345]
ENSSSCG00000061929		1		protein_coding	195124787	195151222
ENSSSCG00000060741		1		protein_coding	195555066	195645560
ENSSSCG00000044869		1		protein_coding	195850392	195855157
ENSSSCG00000005121		1		protein_coding	195879911	195887765
ENSSSCG00000056640		1		protein_coding	195891948	195923131
ENSSSCG00000057365		1		protein_coding	195904949	195938513	RNA exonuclease 6 (putative) [Source:VGNC Symbol;Acc:VGNC:111650]
ENSSSCG00000005122	396729	1	TEK	protein_coding	195937432	196051980	TEK receptor tyrosine kinase [Source:VGNC Symbol;Acc:VGNC:93866]
ENSSSCG00000032634	104796104	1	ssc-mir-9832	miRNA	196082270	196082366	ssc-mir-9832 [Source:miRBase;Acc:MI0031601]
ENSSSCG00000005124	100157070	1	IFT74	protein_coding	196086072	196173880	intraflagellar transport 74 [Source:VGNC Symbol;Acc:VGNC:89050]
ENSSSCG00000005125	100157858	1	LRRC19	protein_coding	196129905	196142701	leucine rich repeat containing 19 [Source:VGNC Symbol;Acc:VGNC:89829]
ENSSSCG00000045059		1		protein_coding	196148205	196150028
ENSSSCG00000005126	100511733	1	PLAA	protein_coding	196176456	196219834	phospholipase A2 activating protein [Source:VGNC Symbol;Acc:VGNC:91502]
ENSSSCG00000053029	100511909	1	CAAP1	protein_coding	196229525	196274056	caspase activity and apoptosis inhibitor 1 [Source:HGNC Symbol;Acc:HGNC:25834]
ENSSSCG00000060238		1		lncRNA	196354014	196357602
ENSSSCG00000062766		1	U6	snRNA	196597999	196598105	U6 spliceosomal RNA [Source:RFAM;Acc:RF00026]
ENSSSCG00000061156		1		lncRNA	196626556	196631405
ENSSSCG00000053154		1		lncRNA	196640387	196645582
ENSSSCG00000052086		1		lncRNA	197191601	197196503
ENSSSCG00000005128		1	TUSC1	protein_coding	197309229	197309864	tumor suppressor candidate 1 [Source:HGNC Symbol;Acc:HGNC:31010]
ENSSSCG00000061638		1		lncRNA	197542950	197547887
ENSSSCG00000055315		1		lncRNA	197665024	197671260
ENSSSCG00000060862		1		lncRNA	198134118	198139258
ENSSSCG00000056162		1		lncRNA	198258412	198264278
ENSSSCG00000062262		1		lncRNA	198283700	198290424
ENSSSCG00000052000		1		lncRNA	198310771	198316272
ENSSSCG00000005129	100152877	1	IZUMO3	protein_coding	198356839	198360395	IZUMO family member 3 [Source:VGNC Symbol;Acc:VGNC:89264]
ENSSSCG00000054802		1	U6	snRNA	198628433	198628539	U6 spliceosomal RNA [Source:RFAM;Acc:RF00026]
ENSSSCG00000052801		1	U6	snRNA	198709623	198709729	U6 spliceosomal RNA [Source:RFAM;Acc:RF00026]
ENSSSCG00000060080		1		lncRNA	198762960	198769871
ENSSSCG00000005130	100153303	1	ELAVL2	protein_coding	198964132	199135811	ELAV like RNA binding protein 2 [Source:VGNC Symbol;Acc:VGNC:87639]
ENSSSCG00000056976		1		lncRNA	199159698	199165681
ENSSSCG00000063125		1		lncRNA	199192212	199197423
ENSSSCG00000056528		1		lncRNA	199329972	199336777
ENSSSCG00000055071		1		lncRNA	199392230	199397411
ENSSSCG00000061045		1		lncRNA	199412166	199415694
ENSSSCG00000058530		1		lncRNA	199525116	199530387
ENSSSCG00000062584		1		lncRNA	199528086	199533536
ENSSSCG00000042598		1		lncRNA	199542540	199548074
ENSSSCG00000054767		1		lncRNA	200167500	200172910
ENSSSCG00000052428		1		protein_coding	200176117	200178652
ENSSSCG00000045802		1		processed_pseudogene	200264815	200266127
ENSSSCG00000059105		1		lncRNA	200265733	200315114
ENSSSCG00000005131	100517627	1	DMRTA1	protein_coding	200406764	200414334	DMRT like family A1 [Source:VGNC Symbol;Acc:VGNC:87353]
ENSSSCG00000054155		1		lncRNA	200531067	200536462
ENSSSCG00000050165		1		lncRNA	200543518	200586966
ENSSSCG00000062238		1		lncRNA	200650059	200655165
ENSSSCG00000053028		1		lncRNA	200666487	200670452
ENSSSCG00000062358		1		lncRNA	200697568	200701880
ENSSSCG00000034120	397227	1	CDKN2B	protein_coding	200761004	200766056	cyclin dependent kinase inhibitor 2B [Source:NCBI gene (formerly Entrezgene);Acc:397227]
ENSSSCG00000057062		1		lncRNA	200769997	200774126
ENSSSCG00000005134		1	CDKN2A	protein_coding	200792469	200798854	cyclin dependent kinase inhibitor 2A [Source:VGNC Symbol;Acc:VGNC:109186]
ENSSSCG00000005135	100516774	1	MTAP	protein_coding	200882956	200934445	methylthioadenosine phosphorylase [Source:VGNC Symbol;Acc:VGNC:98142]
ENSSSCG00000045977		1		processed_pseudogene	201015099	201015996
ENSSSCG00000062309		1		lncRNA	201184618	201189276
ENSSSCG00000018175	104796810	1	ssc-mir-31	miRNA	201198732	201198809	ssc-mir-31 [Source:miRBase;Acc:MI0022127]
ENSSSCG00000005136	100125969	1	IFNE	protein_coding	201221665	201227047	interferon epsilon [Source:VGNC Symbol;Acc:VGNC:89039]
ENSSSCG00000031529	100155760	1		protein_coding	201246072	201246611
ENSSSCG00000047263		1		protein_coding	201254261	201257287
ENSSSCG00000058490	100737904	1		protein_coding	201261605	201262150
ENSSSCG00000054719		1		lncRNA	201268090	201272205
ENSSSCG00000063314	100153325	1	IFN-ALPHA-10	protein_coding	201272569	201273114	interferon-alpha-10 [Source:NCBI gene (formerly Entrezgene);Acc:100156561]
ENSSSCG00000063314	100156561	1	IFN-ALPHA-10	protein_coding	201272569	201273114	interferon-alpha-10 [Source:NCBI gene (formerly Entrezgene);Acc:100156561]
ENSSSCG00000062062	100153693	1	IFN-DELTA-8	protein_coding	201277798	201278301	interferon-delta-8 [Source:NCBI gene (formerly Entrezgene);Acc:100153693]
ENSSSCG00000057273	100157352	1	IFN-ALPHA-1	protein_coding	201290138	201290683	interferon-alpha-1 [Source:NCBI gene (formerly Entrezgene);Acc:100157352]
ENSSSCG00000043817		1		protein_coding	201292659	201506032
ENSSSCG00000056734	100154075	1	IFN-OMEGA-7	protein_coding	201316989	201317561	interferon omega 7 [Source:NCBI gene (formerly Entrezgene);Acc:100154075]
ENSSSCG00000054285	100154938	1	IFN-ALPHA-17	protein_coding	201321905	201322450	interferon-alpha-17 [Source:NCBI gene (formerly Entrezgene);Acc:100154938]
ENSSSCG00000057864	100152132	1	IFN-OMEGA-3	protein_coding	201334366	201334938	interferon omega 3 [Source:NCBI gene (formerly Entrezgene);Acc:100152132]
ENSSSCG00000057864	100156149	1	IFN-OMEGA-3	protein_coding	201334366	201334938	interferon omega 3 [Source:NCBI gene (formerly Entrezgene);Acc:100152132]
ENSSSCG00000057864	100157354	1	IFN-OMEGA-3	protein_coding	201334366	201334938	interferon omega 3 [Source:NCBI gene (formerly Entrezgene);Acc:100152132]
ENSSSCG00000060359	100158139	1	IFN-DELTA-6	protein_coding	201342788	201343342	interferon-delta-6 [Source:NCBI gene (formerly Entrezgene);Acc:100158139]
ENSSSCG00000043301	100153724	1	IFN-ALPHA-8	protein_coding	201347953	201392587	interferon-alpha-8 [Source:NCBI gene (formerly Entrezgene);Acc:100153724]
ENSSSCG00000053403	100157766	1	IFN-ALPHA-9	protein_coding	201407587	201408266	interferon-alpha-9 [Source:NCBI gene (formerly Entrezgene);Acc:100157766]
ENSSSCG00000063341	100156933	1	IFN-DELTA-5	protein_coding	201412274	201412828	interferon-delta-5 [Source:NCBI gene (formerly Entrezgene);Acc:100156933]
ENSSSCG00000059082	100156936	1		protein_coding	201456457	201457002
ENSSSCG00000038797		1		protein_coding	201488573	201489281
ENSSSCG00000057745	100310807	1		protein_coding	201495440	201495931
ENSSSCG00000031075		1		protein_coding	201496804	201501095
ENSSSCG00000052950	397686	1	IFNA1	protein_coding	201515809	201516488	interferon, alpha 1 [Source:NCBI gene (formerly Entrezgene);Acc:397686]
ENSSSCG00000054559		1		lncRNA	201530089	201533286
ENSSSCG00000060748	100303727	1	IFN-DELTA-7	protein_coding	201539997	201540458	interferon delta 7 [Source:NCBI gene (formerly Entrezgene);Acc:100303727]
ENSSSCG00000051482		1		lncRNA	201540676	201544907
ENSSSCG00000042822		1		lncRNA	201559381	201562193
ENSSSCG00000051765		1		protein_coding	201573635	201581397
ENSSSCG00000005150	100739402	1	KLHL9	protein_coding	201585965	201591830	kelch like family member 9 [Source:VGNC Symbol;Acc:VGNC:89537]
ENSSSCG00000059717	100310805	1	IFN-ALPHA-4	protein_coding	201615970	201616649	interferon-alpha-4 [Source:NCBI gene (formerly Entrezgene);Acc:100310805]
ENSSSCG00000033910	100310808	1	IFN-OMEGA-2	protein_coding	201623473	201624003	interferon-omega-2 [Source:NCBI gene (formerly Entrezgene);Acc:100310808]
ENSSSCG00000055377		1	U6	snRNA	201642019	201642122	U6 spliceosomal RNA [Source:RFAM;Acc:RF00026]
ENSSSCG00000005152	396854	1	IFN-DELTA-1	protein_coding	201654500	201655595	interferon-delta-1 [Source:NCBI gene (formerly Entrezgene);Acc:396854]
ENSSSCG00000005152	100310807	1	IFN-DELTA-1	protein_coding	201654500	201655595	interferon-delta-1 [Source:NCBI gene (formerly Entrezgene);Acc:396854]
ENSSSCG00000053878		1		lncRNA	201669344	201672586
ENSSSCG00000063223	100153721	1	IFN-DELTA-9	protein_coding	201673749	201674303	interferon-delta-9 [Source:NCBI gene (formerly Entrezgene);Acc:100153721]
ENSSSCG00000031149	100152504	1	IFN-ALPHA-15	protein_coding	201677540	201695829	interferon-alpha-15 [Source:NCBI gene (formerly Entrezgene);Acc:100152504]
ENSSSCG00000057852	100152129	1	IFN-DELTA-10	protein_coding	201702826	201703341	interferon-delta-10 [Source:NCBI gene (formerly Entrezgene);Acc:100152129]
ENSSSCG00000057852	100156558	1	IFN-DELTA-10	protein_coding	201702826	201703341	interferon-delta-10 [Source:NCBI gene (formerly Entrezgene);Acc:100152129]
ENSSSCG00000051680	100154912	1	IFN-OMEGA-6	protein_coding	201713376	201720068	interferon omega 6 [Source:NCBI gene (formerly Entrezgene);Acc:100154912]
ENSSSCG00000060250	100155754	1	IFN-DELTA-11	protein_coding	201732103	201732657	interferon-delta-11 [Source:NCBI gene (formerly Entrezgene);Acc:100155754]
ENSSSCG00000050619		1		protein_coding	201736694	201750298
ENSSSCG00000058698	100152899	1	IFN-DELTA-4	protein_coding	201757617	201758132	interferon-delta-4 [Source:NCBI gene (formerly Entrezgene);Acc:100152899]
ENSSSCG00000055846	100152100	1	IFN-ALPHA-13	protein_coding	201770946	201771625	interferon-alpha-13 [Source:NCBI gene (formerly Entrezgene);Acc:100152100]
ENSSSCG00000056145	100154098	1	IFN-OMEGA-5	protein_coding	201781339	201781911	interferon omega 7 [Source:NCBI gene (formerly Entrezgene);Acc:100154098]
ENSSSCG00000021504	100310806	1	IFN-ALPHAOMEGA	protein_coding	201831741	201832298	interferon-alphaomega [Source:NCBI gene (formerly Entrezgene);Acc:100310806]
ENSSSCG00000019900		1	U6	snRNA	201847571	201847670	U6 spliceosomal RNA [Source:RFAM;Acc:RF00026]
ENSSSCG00000005163	445459	1	IFNB1	protein_coding	201850935	201851495	interferon beta 1 [Source:NCBI gene (formerly Entrezgene);Acc:445459]
ENSSSCG00000005164	100523711	1	HACD4	protein_coding	201886332	201910664	3-hydroxyacyl-CoA dehydratase 4 [Source:VGNC Symbol;Acc:VGNC:88768]
ENSSSCG00000055858		1		lncRNA	201911624	201915598
ENSSSCG00000028406	100157761	1	FOCAD	protein_coding	201942463	202258794	focadhesin [Source:VGNC Symbol;Acc:VGNC:88189]
ENSSSCG00000050047		1		protein_coding	202161152	202167364
ENSSSCG00000019549		1	MIR491	miRNA	202227236	202227336	microRNA 491 [Source:HGNC Symbol;Acc:HGNC:32076]
ENSSSCG00000005166	100524063	1	MLLT3	protein_coding	202318929	202607058	MLLT3 super elongation complex subunit [Source:VGNC Symbol;Acc:VGNC:90256]
ENSSSCG00000061715		1		protein_coding	202378530	202385091
ENSSSCG00000045852		1		lncRNA	202649938	202695910
ENSSSCG00000056042		1		protein_coding	202721693	202721848
ENSSSCG00000061521		1		lncRNA	202748331	202752437
ENSSSCG00000049786		1		protein_coding	202756800	202759025
ENSSSCG00000053586		1		lncRNA	203050752	203056712
ENSSSCG00000005167	100625506	1	SLC24A2	protein_coding	203059588	203333781	solute carrier family 24 member 2 [Source:VGNC Symbol;Acc:VGNC:92987]
ENSSSCG00000060537		1		lncRNA	203343444	203347249
ENSSSCG00000034213	100155321	1	ACER2	protein_coding	203386791	203414972	alkaline ceramidase 2 [Source:VGNC Symbol;Acc:VGNC:85010]
ENSSSCG00000005169	100038023	1		protein_coding	203444450	203451468	ribosomal protein S6 [Source:VGNC Symbol;Acc:VGNC:103166]
ENSSSCG00000005170	100154094	1	DENND4C	protein_coding	203449835	203601292	DENN domain containing 4C [Source:VGNC Symbol;Acc:VGNC:87253]
ENSSSCG00000035863	397402	1	PLIN2	protein_coding	203683862	203709273	perilipin 2 [Source:VGNC Symbol;Acc:VGNC:91558]
ENSSSCG00000005173	100153687	1	HAUS6	protein_coding	203720264	203771138	HAUS augmin like complex subunit 6 [Source:VGNC Symbol;Acc:VGNC:88789]
ENSSSCG00000020562		1	SCARNA8	scaRNA	203758786	203758916	small Cajal body-specific RNA 8 [Source:HGNC Symbol;Acc:HGNC:32564]
ENSSSCG00000005174	100153321	1	RRAGA	protein_coding	203772759	203774577	Ras related GTP binding A [Source:VGNC Symbol;Acc:VGNC:92455]
ENSSSCG00000040408	106507184	1	SAXO1	protein_coding	203788341	203923516	stabilizer of axonemal microtubules 1 [Source:VGNC Symbol;Acc:VGNC:92589]
ENSSSCG00000040366	102160697	1	ADAMTSL1	protein_coding	203936657	204942412	ADAMTS like 1 [Source:VGNC Symbol;Acc:VGNC:85090]
ENSSSCG00000054669		1		lncRNA	204942745	204947795
ENSSSCG00000005177	100155580	1	SH3GL2	protein_coding	205081231	205285364	SH3 domain containing GRB2 like 2, endophilin A1 [Source:VGNC Symbol;Acc:VGNC:92824]
ENSSSCG00000057687		1		lncRNA	205325686	205331169
ENSSSCG00000005178	100154767	1	CNTLN	protein_coding	205370499	205697786	centlein [Source:VGNC Symbol;Acc:VGNC:86847]
ENSSSCG00000044896		1		protein_coding	205457331	205508235
ENSSSCG00000005180	100513064	1	BNC2	protein_coding	205925091	206372121	basonuclin 2 [Source:VGNC Symbol;Acc:VGNC:85852]
ENSSSCG00000048914		1		lncRNA	206512974	206519572
ENSSSCG00000046665		1		lncRNA	206548946	206551238
ENSSSCG00000054565		1		lncRNA	206585547	206591213
ENSSSCG00000058378		1		lncRNA	206747710	206751194
ENSSSCG00000005182	100514146	1	CCDC171	protein_coding	206792212	207142837	coiled-coil domain containing 171 [Source:VGNC Symbol;Acc:VGNC:103044]
ENSSSCG00000005183	100157597	1	PSIP1	protein_coding	207173540	207214773	PC4 and SFRS1 interacting protein 1 [Source:VGNC Symbol;Acc:VGNC:91898]
ENSSSCG00000005184	100156386	1	SNAPC3	protein_coding	207215738	207252396	small nuclear RNA activating complex polypeptide 3 [Source:VGNC Symbol;Acc:VGNC:103182]
ENSSSCG00000005186	100515182	1	TTC39B	protein_coding	207347360	207495965	tetratricopeptide repeat domain 39B [Source:VGNC Symbol;Acc:VGNC:94552]
ENSSSCG00000039753		1		lncRNA	207504016	207553098
ENSSSCG00000039025	100514332	1	FREM1	protein_coding	207641011	207801952	FRAS1 related extracellular matrix 1 [Source:VGNC Symbol;Acc:VGNC:88233]
ENSSSCG00000039169	110255508	1	CER1	protein_coding	207818175	207822291	cerberus 1, DAN family BMP antagonist [Source:VGNC Symbol;Acc:VGNC:86584]
ENSSSCG00000035730	100738488	1	ZDHHC21	protein_coding	207836573	207912546	zinc finger DHHC-type palmitoyltransferase 21 [Source:VGNC Symbol;Acc:VGNC:95123]
ENSSSCG00000062422		1		lncRNA	207961315	207964412
ENSSSCG00000062597		1		lncRNA	207993080	207999983
ENSSSCG00000062321		1		lncRNA	208022199	208027752
ENSSSCG00000056617		1		lncRNA	208031646	208036669
ENSSSCG00000058269		1		lncRNA	208082822	208088446
ENSSSCG00000041617		1		lncRNA	208147765	208150361
ENSSSCG00000005190	100155995	1	NFIB	protein_coding	208175194	208421602	nuclear factor I B [Source:VGNC Symbol;Acc:VGNC:90716]
ENSSSCG00000061754		1		lncRNA	208423303	208427503
ENSSSCG00000055827		1		lncRNA	208424324	208427504
ENSSSCG00000057389		1		lncRNA	208641190	208648447
ENSSSCG00000061142		1		lncRNA	208642838	208648447
ENSSSCG00000052760		1		lncRNA	208706991	208710843
ENSSSCG00000059040		1		lncRNA	208983536	208986629
ENSSSCG00000061808		1		lncRNA	209038584	209043611
ENSSSCG00000052256		1		lncRNA	209082477	209087410
ENSSSCG00000059068		1		lncRNA	209087468	209091775
ENSSSCG00000061890		1		lncRNA	209170494	209173713
ENSSSCG00000005191	100153161	1	MPDZ	protein_coding	209181467	209349297	multiple PDZ domain crumbs cell polarity complex component [Source:VGNC Symbol;Acc:VGNC:90320]
ENSSSCG00000034928		1	U2	snRNA	209476072	209476247	U2 spliceosomal RNA [Source:RFAM;Acc:RF00004]
ENSSSCG00000061976		1		lncRNA	209479562	209482974
ENSSSCG00000053877		1		lncRNA	209515482	209520615
ENSSSCG00000052866		1		lncRNA	209549898	209554762
ENSSSCG00000057962		1		lncRNA	209556402	209561477
ENSSSCG00000062118		1		lncRNA	209577132	209580899
ENSSSCG00000054940		1		lncRNA	209605525	209608976
ENSSSCG00000054761		1		lncRNA	209609869	209615677
ENSSSCG00000063121		1		lncRNA	209617267	209619731
ENSSSCG00000036360	102165373	1	LURAP1L	protein_coding	209620907	209668913	leucine rich adaptor protein 1 like [Source:VGNC Symbol;Acc:VGNC:89896]
ENSSSCG00000053421		1		lncRNA	209682997	209688036
ENSSSCG00000005193	574065	1	TYRP1	protein_coding	209725638	209745705	tyrosinase related protein 1 [Source:VGNC Symbol;Acc:VGNC:94620]
ENSSSCG00000053615		1		lncRNA	210072349	210075730
ENSSSCG00000058394		1		lncRNA	210158431	210164836
ENSSSCG00000056046		1		lncRNA	210297948	210301439
ENSSSCG00000054662		1		lncRNA	210640314	210644356
ENSSSCG00000050395		1	U6	snRNA	211029998	211030103	U6 spliceosomal RNA [Source:RFAM;Acc:RF00026]
ENSSSCG00000050028		1		processed_pseudogene	211261924	211263498
ENSSSCG00000063063		1		lncRNA	211370763	211375459
ENSSSCG00000057229		1		lncRNA	211582592	211587024
ENSSSCG00000052335		1		lncRNA	211832497	211838981
ENSSSCG00000062132		1		lncRNA	211892424	211898805
ENSSSCG00000057401		1		lncRNA	211901481	211905783
ENSSSCG00000059809		1		lncRNA	211915162	211919258
ENSSSCG00000044797		1		protein_coding	211982489	211988714
ENSSSCG00000043212		1		lncRNA	211994429	212000490
ENSSSCG00000046197		1		protein_coding	212044482	212049498
ENSSSCG00000041506		1		protein_coding	212064430	212070412
ENSSSCG00000054553		1		lncRNA	212071794	212078324
ENSSSCG00000051848		1		lncRNA	212071806	212078355
ENSSSCG00000056104		1		lncRNA	212084536	212090678
ENSSSCG00000062175		1		lncRNA	212097618	212101322
ENSSSCG00000052361		1		lncRNA	212108691	212113890
ENSSSCG00000052852		1		lncRNA	212109009	212112372
ENSSSCG00000062176		1		lncRNA	212133743	212138765
ENSSSCG00000052542		1		lncRNA	212138968	212144671
ENSSSCG00000063175		1		lncRNA	212142763	212147906
ENSSSCG00000053527		1		lncRNA	212165198	212168414
ENSSSCG00000062229		1		lncRNA	212173819	212178971
ENSSSCG00000061693		1		lncRNA	212184248	212187447
ENSSSCG00000060221		1		lncRNA	212188556	212193493
ENSSSCG00000054308		1		lncRNA	212206263	212210938
ENSSSCG00000060684		1		lncRNA	212214742	212219920
ENSSSCG00000048126		1		lncRNA	212257745	212260745
ENSSSCG00000063134		1		lncRNA	212257784	212264756
ENSSSCG00000060131		1		lncRNA	212278917	212282540
ENSSSCG00000055160		1		lncRNA	212292636	212298918
ENSSSCG00000059872		1		lncRNA	212292944	212298934
ENSSSCG00000053675		1		lncRNA	212305977	212312428
ENSSSCG00000055264		1		lncRNA	212306192	212309659
ENSSSCG00000055433		1		lncRNA	212319459	212322833
ENSSSCG00000058073		1		lncRNA	212343214	212349431
ENSSSCG00000054985		1		lncRNA	212378474	212382854
ENSSSCG00000057969		1		lncRNA	212391031	212397229
ENSSSCG00000053556		1		lncRNA	212516218	212519781
ENSSSCG00000059252		1		lncRNA	212597359	212601080
ENSSSCG00000043945		1		lncRNA	212831770	212838486
ENSSSCG00000048293		1		lncRNA	212862612	212869813
ENSSSCG00000042224		1		lncRNA	213133453	213329595
ENSSSCG00000020071		1	U6	snRNA	213291333	213291439	U6 spliceosomal RNA [Source:RFAM;Acc:RF00026]
ENSSSCG00000048581		1		lncRNA	213296095	213300634
ENSSSCG00000055722		1		lncRNA	213346598	213351565
ENSSSCG00000056585		1		lncRNA	213360554	213365586
ENSSSCG00000058177		1		lncRNA	213382213	213385526
ENSSSCG00000053347		1		lncRNA	213387367	213392696
ENSSSCG00000058501		1	U6	snRNA	213446775	213446881	U6 spliceosomal RNA [Source:RFAM;Acc:RF00026]
ENSSSCG00000052585		1		lncRNA	213448841	213451839
ENSSSCG00000048233		1		lncRNA	213458255	213464908
ENSSSCG00000059343		1		lncRNA	213474567	213481669
ENSSSCG00000005194	100627072	1	PTPRD	protein_coding	213483348	214009893	protein tyrosine phosphatase receptor type D [Source:HGNC Symbol;Acc:HGNC:9668]
ENSSSCG00000060403		1		protein_coding	213720058	213728196
[truncated: 11,597 more rows]
