# Supplementary material for: Characterization of genomic diversity and population structure of worldwide Duroc subpopulations and other pig breeds
Source: Genet Sel Evol. 2025 Dec 16;58:1. doi: 10.1186/s12711-025-01017-6 (PMC12781363; doi:10.1186/s12711-025-01017-6)
Supplement: Supplementary file 6 — Additional file 6 Significantly enriched (P < 0.05) genes identified for Australian Durocs - Yorkshire pair in Fst analysis [file 12711_2025_1017_MOESM6_ESM.xlsx]

## Sheet: Sheet1
Additional file Table S4. Significantly enriched (P < 0.05) genes identified for Australian Durocs - Yorkshire pair in Fst analysis.
ensembl_gene_id	entrezgene_id	chromosome	external_gene_name	gene_biotype	start_position	end_position	description
ENSSSCG00000014252	100515883	2	PRRC1	protein_coding	130443617	130494983	proline rich coiled-coil 1 [Source:VGNC Symbol;Acc:VGNC:91864]
ENSSSCG00000036570	100514279	2	CTXN3	protein_coding	130596844	130606105	cortexin 3 [Source:HGNC Symbol;Acc:HGNC:31110]
ENSSSCG00000014255	100516960	2	SLC12A2	protein_coding	131016418	131109299	solute carrier family 12 member 2 [Source:VGNC Symbol;Acc:VGNC:92922]
ENSSSCG00000014256	100048956	2	FBN2	protein_coding	131152127	131370881	fibrillin 2 [Source:VGNC Symbol;Acc:VGNC:88025]
ENSSSCG00000014148	100518540	2	TMEM161B	protein_coding	95625608	95700511	transmembrane protein 161B [Source:VGNC Symbol;Acc:VGNC:94102]
ENSSSCG00000039760	100524363	2	PRR16	protein_coding	124199508	124463885	proline rich 16 [Source:VGNC Symbol;Acc:VGNC:91855]
ENSSSCG00000041876		2		protein_coding	124541561	124731094
ENSSSCG00000022656	100624712	2	SRFBP1	protein_coding	125507837	125575679	serum response factor binding protein 1 [Source:VGNC Symbol;Acc:VGNC:93453]
ENSSSCG00000014232	100525278	2	LOX	protein_coding	125591789	125607594	lysyl oxidase [Source:NCBI gene (formerly Entrezgene);Acc:100525278]
ENSSSCG00000014233	100525452	2		protein_coding	125663864	125719672
ENSSSCG00000014235		2		protein_coding	125812261	125948644	synuclein alpha interacting protein [Source:VGNC Symbol;Acc:VGNC:100863]
ENSSSCG00000022790	100626970	2	SNX2	protein_coding	126271267	126334119	sorting nexin 2 [Source:VGNC Symbol;Acc:VGNC:93312]
ENSSSCG00000039373	100526158	2	SNX24	protein_coding	126349973	126507863	sorting nexin 24 [Source:VGNC Symbol;Acc:VGNC:93315]
ENSSSCG00000031128	100511313	2	PPIC	protein_coding	126531365	126547753	peptidylprolyl isomerase C [Source:VGNC Symbol;Acc:VGNC:98211]
ENSSSCG00000014238	100524509	2	PRDM6	protein_coding	126606171	126712494	PR/SET domain 6 [Source:VGNC Symbol;Acc:VGNC:91780]
ENSSSCG00000014239	100511682	2	CEP120	protein_coding	126840266	126930483	centrosomal protein 120 [Source:VGNC Symbol;Acc:VGNC:86559]
ENSSSCG00000045263		2		protein_coding	126849156	126854553
ENSSSCG00000014240	100511866	2	CSNK1G3	protein_coding	127017026	127129543	casein kinase 1 gamma 3 [Source:VGNC Symbol;Acc:VGNC:97951]
ENSSSCG00000014242		2		protein_coding	128053517	128156733	zinc finger protein 608 [Source:VGNC Symbol;Acc:VGNC:100889]
ENSSSCG00000022402	100625925	2	GRAMD2B	protein_coding	129511088	129619687	GRAM domain containing 2B [Source:VGNC Symbol;Acc:VGNC:88658]
ENSSSCG00000014247	106504110	2	ALDH7A1	protein_coding	129662969	129709705	aldehyde dehydrogenase 7 family member A1 [Source:VGNC Symbol;Acc:VGNC:85243]
ENSSSCG00000006173	100157012	4	GDAP1	protein_coding	61577112	61596049	ganglioside induced differentiation associated protein 1 [Source:VGNC Symbol;Acc:VGNC:88394]
ENSSSCG00000006172	100158209	4	PI15	protein_coding	61114497	61142811	peptidase inhibitor 15 [Source:VGNC Symbol;Acc:VGNC:98188]
ENSSSCG00000006171	100152961	4	CRISPLD1	protein_coding	60948335	60998368	cysteine rich secretory protein LCCL domain containing 1 [Source:VGNC Symbol;Acc:VGNC:97945]
ENSSSCG00000035887	100524083	4	C8orf34	protein_coding	66275904	66636960	chromosome 4 C8orf34 homolog [Source:VGNC Symbol;Acc:VGNC:86034]
ENSSSCG00000012120		4		protein_coding	14335841	14336916
ENSSSCG00000050048		4		protein_coding	66294612	66297882
ENSSSCG00000038500	100512960	4	TRIB1	protein_coding	14289751	14297663	tribbles pseudokinase 1 [Source:VGNC Symbol;Acc:VGNC:94391]
ENSSSCG00000050559		4		protein_coding	66320492	66325765
ENSSSCG00000006174	100155368	4	JPH1	protein_coding	61628299	61716544	junctophilin 1 [Source:VGNC Symbol;Acc:VGNC:89291]
ENSSSCG00000052480		2		lncRNA	95364248	95369723
ENSSSCG00000055619		2		lncRNA	95374845	95381078
ENSSSCG00000054377		2		lncRNA	95450614	95456151
ENSSSCG00000044415		2		lncRNA	95503214	95508257
ENSSSCG00000006175	100125555	4	LY96	protein_coding	61926064	61950697	lymphocyte antigen 96 [Source:VGNC Symbol;Acc:VGNC:89907]
ENSSSCG00000061590		2		lncRNA	95549921	95555891
ENSSSCG00000005961	102165484	4		protein_coding	10648281	10665189
ENSSSCG00000053188		2		lncRNA	95612537	95616360
ENSSSCG00000051977		2		lncRNA	95620159	95623310
ENSSSCG00000021628	100155813	4	TMEM70	protein_coding	61958605	61966024	transmembrane protein 70 [Source:VGNC Symbol;Acc:VGNC:94204]
ENSSSCG00000006176		4	ELOC	protein_coding	61971426	61990151	elongin C [Source:VGNC Symbol;Acc:VGNC:98791]
ENSSSCG00000005962	100151870	4		protein_coding	10724754	10744226
ENSSSCG00000006177	100152196	4	UBE2W	protein_coding	62014059	62098400	ubiquitin conjugating enzyme E2 W [Source:NCBI gene (formerly Entrezgene);Acc:100152196]
ENSSSCG00000014244	100515013	2	PHAX	protein_coding	129713643	129724535	phosphorylated adaptor for RNA export [Source:VGNC Symbol;Acc:VGNC:91367]
ENSSSCG00000040454	100516249	2	SPMIP10	protein_coding	129726961	129731452	sperm associated microtubule inner protein 10 [Source:VGNC Symbol;Acc:VGNC:93903]
ENSSSCG00000006179	100516319	4	STAU2	protein_coding	62139464	62455499	staufen double-stranded RNA binding protein 2 [Source:VGNC Symbol;Acc:VGNC:98873]
ENSSSCG00000014248	100513342	2	LMNB1	protein_coding	129807318	129872270	lamin B1 [Source:VGNC Symbol;Acc:VGNC:89760]
ENSSSCG00000006089	100156809	4	PTDSS1	protein_coding	40297879	40376076	phosphatidylserine synthase 1 [Source:VGNC Symbol;Acc:VGNC:91945]
ENSSSCG00000006090	100152384	4	MTERF3	protein_coding	40376187	40399609	mitochondrial transcription termination factor 3 [Source:VGNC Symbol;Acc:VGNC:90442]
ENSSSCG00000014249	100513526	2	MARCHF3	protein_coding	129880661	130026419	membrane associated ring-CH-type finger 3 [Source:NCBI gene (formerly Entrezgene);Acc:100513526]
ENSSSCG00000005987	100737543	4	TBC1D31	protein_coding	16214899	16287784	TBC1 domain family member 31 [Source:VGNC Symbol;Acc:VGNC:93776]
ENSSSCG00000050715		2		protein_coding	130006449	130011981
ENSSSCG00000055783	100157621	4	UQCRB	protein_coding	40403109	40409057	ubiquinol-cytochrome c reductase binding protein [Source:NCBI gene (formerly Entrezgene);Acc:100157621]
ENSSSCG00000014250	100627580	2	C5orf63	protein_coding	130050628	130072175	chromosome 2 C5orf63 homolog [Source:VGNC Symbol;Acc:VGNC:86012]
ENSSSCG00000006132	100153257	4	MMP16	protein_coding	48556967	48862985	matrix metallopeptidase 16 [Source:VGNC Symbol;Acc:VGNC:90271]
ENSSSCG00000006115	100155449	4	RUNX1T1	protein_coding	44599760	44743418	RUNX1 partner transcriptional co-repressor 1 [Source:VGNC Symbol;Acc:VGNC:96594]
ENSSSCG00000032877	100515713	2	MEGF10	protein_coding	130189556	130401077	multiple EGF like domains 10 [Source:VGNC Symbol;Acc:VGNC:100170]
ENSSSCG00000033306		2	U6	snRNA	95490908	95491016	U6 spliceosomal RNA [Source:RFAM;Acc:RF00026]
ENSSSCG00000036161	100153231	4	CNBD1	protein_coding	49403429	49970329	cyclic nucleotide binding domain containing 1 [Source:VGNC Symbol;Acc:VGNC:86810]
ENSSSCG00000006116	100626316	4	SLC26A7	protein_coding	45448889	45637389	solute carrier family 26 member 7 [Source:VGNC Symbol;Acc:VGNC:93032]
ENSSSCG00000056684	100626802	4	DERL1	protein_coding	16310314	16341433	derlin 1 [Source:NCBI gene (formerly Entrezgene);Acc:100626802]
ENSSSCG00000054584		2		protein_coding	122208650	122372324
ENSSSCG00000054228		2		protein_coding	122210619	122213984
ENSSSCG00000006183	100517890	4	SBSPON	protein_coding	62756342	62791609	somatomedin B and thrombospondin type 1 domain containing [Source:VGNC Symbol;Acc:VGNC:92599]
ENSSSCG00000059960		2		protein_coding	122356256	122356821
ENSSSCG00000021586	100152952	4	ZHX2	protein_coding	16374902	16553002	zinc fingers and homeoboxes 2 [Source:VGNC Symbol;Acc:VGNC:95165]
ENSSSCG00000014225	100737009	2	DTWD2	protein_coding	122812616	122936993	DTW domain containing 2 [Source:VGNC Symbol;Acc:VGNC:87465]
ENSSSCG00000006184	100516798	4	TERF1	protein_coding	62797000	62831454	telomeric repeat binding factor 1 [Source:VGNC Symbol;Acc:VGNC:93881]
ENSSSCG00000006185	102162828	4	KCNB2	protein_coding	62879266	63307794	potassium voltage-gated channel subfamily B member 2 [Source:VGNC Symbol;Acc:VGNC:89331]
ENSSSCG00000028759	106509950	4	ASAP1	protein_coding	10179758	10451929	ArfGAP with SH3 domain, ankyrin repeat and PH domain 1 [Source:VGNC Symbol;Acc:VGNC:98734]
ENSSSCG00000049689		2		protein_coding	122829357	122832605
ENSSSCG00000006186	100152934	4	TRPA1	protein_coding	63508104	63558484	transient receptor potential cation channel subfamily A member 1 [Source:VGNC Symbol;Acc:VGNC:94459]
ENSSSCG00000027857	100523116	2	DMXL1	protein_coding	123003086	123141060	Dmx like 1 [Source:VGNC Symbol;Acc:VGNC:87359]
ENSSSCG00000006187	100155518	4	MSC	protein_coding	63709795	63713140	musculin [Source:VGNC Symbol;Acc:VGNC:90416]
ENSSSCG00000040728	100737938	4	EYA1	protein_coding	63970807	64328105	EYA transcriptional coactivator and phosphatase 1 [Source:VGNC Symbol;Acc:VGNC:87851]
ENSSSCG00000005959	100157574	4		protein_coding	10476132	10645273	CYFIP related Rac1 interactor B [Source:VGNC Symbol;Acc:VGNC:97956]
ENSSSCG00000006191	100154419	4	XKR9	protein_coding	64679170	64707710	XK related 9 [Source:VGNC Symbol;Acc:VGNC:94997]
ENSSSCG00000040617	100524014	2	TNFAIP8	protein_coding	123152371	123287941	TNF alpha induced protein 8 [Source:VGNC Symbol;Acc:VGNC:94253]
ENSSSCG00000006192	100153212	4	LACTB2	protein_coding	64710771	64748936	lactamase beta 2 [Source:NCBI gene (formerly Entrezgene);Acc:100153212]
ENSSSCG00000005965	448810	4	MYC	protein_coding	12455122	12461078	MYC proto-oncogene, bHLH transcription factor [Source:NCBI gene (formerly Entrezgene);Acc:448810]
ENSSSCG00000006193	100151996	4	TRAM1	protein_coding	64768698	64800508	translocation associated membrane protein 1 [Source:VGNC Symbol;Acc:VGNC:98878]
ENSSSCG00000028431	397574	2	HSD17B4	protein_coding	123313448	123402709	hydroxysteroid 17-beta dehydrogenase 4 [Source:VGNC Symbol;Acc:VGNC:99760]
ENSSSCG00000006194	100135658	4	NCOA2	protein_coding	64954238	65246572	nuclear receptor coactivator 2 [Source:VGNC Symbol;Acc:VGNC:90616]
ENSSSCG00000006195	100519142	4	PRDM14	protein_coding	65271315	65295178	PR/SET domain 14 [Source:VGNC Symbol;Acc:VGNC:91776]
ENSSSCG00000005967	100623936	4	LRATD2	protein_coding	13445309	13451322	LRAT domain containing 2 [Source:VGNC Symbol;Acc:VGNC:89800]
ENSSSCG00000006196	100157250	4	SLCO5A1	protein_coding	65439237	65583213	solute carrier organic anion transporter family member 5A1 [Source:VGNC Symbol;Acc:VGNC:109644]
ENSSSCG00000052155		4		protein_coding	14157998	14161172
ENSSSCG00000006138	100521494	4	ATP6V0D2	protein_coding	50694189	50749378	ATPase H+ transporting V0 subunit d2 [Source:VGNC Symbol;Acc:VGNC:85668]
ENSSSCG00000022935	100620567	4	SLC7A13	protein_coding	50614313	50643341	solute carrier family 7 member 13 [Source:VGNC Symbol;Acc:VGNC:93172]
ENSSSCG00000006003	100153186	4	MAL2	protein_coding	19593536	19617671	mal, T cell differentiation protein 2 [Source:VGNC Symbol;Acc:VGNC:98818]
ENSSSCG00000006197	100152427	4	SULF1	protein_coding	65595951	65778884	sulfatase 1 [Source:VGNC Symbol;Acc:VGNC:93612]
ENSSSCG00000029324	100622782	4	COLEC10	protein_coding	19692830	19744135	collectin subfamily member 10 [Source:VGNC Symbol;Acc:VGNC:86882]
ENSSSCG00000006199	100520557	4	PREX2	protein_coding	66715237	66996044	phosphatidylinositol-3,4,5-trisphosphate dependent Rac exchange factor 2 [Source:VGNC Symbol;Acc:VGNC:91791]
ENSSSCG00000006141	494016	4	CA3	protein_coding	51227485	51237844	carbonic anhydrase 3 [Source:NCBI gene (formerly Entrezgene);Acc:494016]
ENSSSCG00000039660		4	LRRC69	protein_coding	45673084	45772325	leucine rich repeat containing 69 [Source:HGNC Symbol;Acc:HGNC:34303]
ENSSSCG00000027762	100049688	4	TNFRSF11B	protein_coding	19850350	19879125	TNF receptor superfamily member 11b [Source:HGNC Symbol;Acc:HGNC:11909]
ENSSSCG00000006200	100158041	4	CPA6	protein_coding	67158318	67411593	carboxypeptidase A6 [Source:VGNC Symbol;Acc:VGNC:86932]
ENSSSCG00000006120	100157831	4	OTUD6B	protein_coding	45772333	45793338	OTU deubiquitinase 6B [Source:VGNC Symbol;Acc:VGNC:91103]
ENSSSCG00000057079	397120	4	SHAS2	protein_coding	17596492	17615480	hyaluronan synthase 2 [Source:NCBI gene (formerly Entrezgene);Acc:397120]
ENSSSCG00000006153	574074	4	FABP5	protein_coding	55275205	55282908	fatty acid binding protein 5 [Source:NCBI gene (formerly Entrezgene);Acc:574074]
ENSSSCG00000005992	100737755	4		protein_coding	17655948	17675586
ENSSSCG00000006201	100156861	4	ARFGEF1	protein_coding	67465529	67613611	ADP ribosylation factor guanine nucleotide exchange factor 1 [Source:VGNC Symbol;Acc:VGNC:85451]
ENSSSCG00000046515		2		protein_coding	123390652	123396167
ENSSSCG00000005994	100154009	4	SNTB1	protein_coding	18288843	18526215	syntrophin beta 1 [Source:VGNC Symbol;Acc:VGNC:93297]
ENSSSCG00000014228	100524190	2	FAM170A	protein_coding	123459314	123464740	family with sequence similarity 170 member A [Source:VGNC Symbol;Acc:VGNC:99648]
ENSSSCG00000052759		2		protein_coding	123610171	123616692
ENSSSCG00000014231	100524926	2	FTMT	protein_coding	125392394	125393122	ferritin mitochondrial [Source:VGNC Symbol;Acc:VGNC:88258]
ENSSSCG00000061074		2		protein_coding	129522809	129524806
ENSSSCG00000042506		2		processed_pseudogene	122512307	122514505
ENSSSCG00000005995	100152418	4	MTBP	protein_coding	18532041	18608602	MDM2 binding protein [Source:VGNC Symbol;Acc:VGNC:90437]
ENSSSCG00000057038		2		lncRNA	121353860	121356967
ENSSSCG00000063306		2		lncRNA	121794018	121797667
ENSSSCG00000006168	100152963	4	PEX2	protein_coding	59252337	59270116	peroxisomal biosis factor 2 [Source:VGNC Symbol;Acc:VGNC:98182]
ENSSSCG00000043774		2		lncRNA	121937032	121941200
ENSSSCG00000006121	100156639	4	PIP4P2	protein_coding	45826326	45892417	phosphatidylinositol-4,5-bisphosphate 4-phosphatase 2 [Source:VGNC Symbol;Acc:VGNC:91457]
ENSSSCG00000055000		2		lncRNA	122068913	122073993
ENSSSCG00000060147		2		lncRNA	122068913	122073490
ENSSSCG00000053234		2		lncRNA	122131292	122135670
ENSSSCG00000054860		2		lncRNA	122378641	122383576
ENSSSCG00000052247		2		lncRNA	122460627	122465940
ENSSSCG00000052453		2		lncRNA	122717308	122721010
ENSSSCG00000060017		2		lncRNA	122740883	122744243
ENSSSCG00000040562	110260263	4	C8orf88	protein_coding	45923487	45984595	chromosome 4 C8orf88 homolog [Source:VGNC Symbol;Acc:VGNC:86037]
ENSSSCG00000049027		2		lncRNA	122757846	122761730
ENSSSCG00000045839		4		protein_coding	59759342	59765819
ENSSSCG00000056105		2		lncRNA	122780582	122786930
ENSSSCG00000051469		4		protein_coding	18565005	18568989
ENSSSCG00000060881		2		lncRNA	122797326	122802863
ENSSSCG00000059659		2		lncRNA	122989970	122995213
ENSSSCG00000050135		2		lncRNA	123403910	123406051
ENSSSCG00000006159	100157952	4	HEY1	protein_coding	56859663	56863788	hes related family bHLH transcription factor with YRPW motif 1 [Source:VGNC Symbol;Acc:VGNC:88863]
ENSSSCG00000031424	100737996	4	NECAB1	protein_coding	45982106	46239654	N-terminal EF-hand calcium binding protein 1 [Source:VGNC Symbol;Acc:VGNC:90659]
ENSSSCG00000057459		2		lncRNA	123411502	123416658
ENSSSCG00000061841		2		lncRNA	123786829	123793478
ENSSSCG00000052467		2		lncRNA	124056218	124062231
ENSSSCG00000061563		2		lncRNA	124126529	124130504
ENSSSCG00000005996	100153348	4	MRPL13	protein_coding	18608883	18671517	mitochondrial ribosomal protein L13 [Source:NCBI gene (formerly Entrezgene);Acc:100153348]
ENSSSCG00000054806		2		lncRNA	125182080	125185224
ENSSSCG00000056103		2		lncRNA	125578714	125583116
ENSSSCG00000058349		2		lncRNA	125737449	125743545
ENSSSCG00000034242	110260272	4	HNF4G	protein_coding	60505385	60595789	hepatocyte nuclear factor 4 gamma [Source:VGNC Symbol;Acc:VGNC:88917]
ENSSSCG00000040180	100517583	4	TMEM64	protein_coding	46340449	46365963	transmembrane protein 64 [Source:VGNC Symbol;Acc:VGNC:94199]
ENSSSCG00000052309		2		lncRNA	125748940	125752035
ENSSSCG00000057317		2		lncRNA	125956034	125962430
ENSSSCG00000060072		2		lncRNA	125997573	126003649
ENSSSCG00000054090		2		lncRNA	126081294	126085584
ENSSSCG00000061541		2		lncRNA	126247870	126252982
ENSSSCG00000055394		2		lncRNA	126561305	126564896
ENSSSCG00000057868		2		lncRNA	126733894	126737292
ENSSSCG00000053268		2		lncRNA	126762536	126765721
ENSSSCG00000006125	100153645	4	CALB1	protein_coding	46701045	46725197	calbindin 1 [Source:NCBI gene (formerly Entrezgene);Acc:100153645]
ENSSSCG00000061751		2		lncRNA	127146113	127147511
ENSSSCG00000058241		2		lncRNA	127171305	127173801
ENSSSCG00000054043		2		lncRNA	127176219	127180624
ENSSSCG00000042143		2		lncRNA	127202845	127210659
ENSSSCG00000060327		2		lncRNA	127585986	127592870
ENSSSCG00000040770	100153915	4	CA1	protein_coding	51302406	51353126	carbonic anhydrase 1 [Source:VGNC Symbol;Acc:VGNC:98744]
ENSSSCG00000055203		2		lncRNA	127667155	127672670
ENSSSCG00000061432		2		lncRNA	127678179	127683646
ENSSSCG00000061188		2		lncRNA	127681607	127687197
ENSSSCG00000033669	100127136	4	RDH10	protein_coding	62569885	62601439	retinol dehydrogenase 10 [Source:VGNC Symbol;Acc:VGNC:92190]
ENSSSCG00000053866		2		lncRNA	127727293	127732609
ENSSSCG00000053601		2		lncRNA	127753097	127758700
ENSSSCG00000005997	100158059	4	COL14A1	protein_coding	18690198	18924971	collagen type XIV alpha 1 chain [Source:VGNC Symbol;Acc:VGNC:97936]
ENSSSCG00000054233		2		lncRNA	127795801	127802267
ENSSSCG00000051829		2		lncRNA	127949537	127955278
ENSSSCG00000062700		2		lncRNA	128285372	128292342
ENSSSCG00000058705		2		lncRNA	128287240	128292374
ENSSSCG00000044479		2		lncRNA	128308863	128315354
ENSSSCG00000006126	503544	4	DECR1	protein_coding	46731360	46767422	2,4-dienoyl-CoA reductase 1 [Source:NCBI gene (formerly Entrezgene);Acc:503544]
ENSSSCG00000032111	414418	4	RPL7	protein_coding	62601569	62605892	ribosomal protein L7 [Source:NCBI gene (formerly Entrezgene);Acc:414418]
ENSSSCG00000058379		2		lncRNA	128386103	128390521
ENSSSCG00000054550		2		lncRNA	128421710	128426086
ENSSSCG00000062271		2		lncRNA	128526509	128531968
ENSSSCG00000052839		2		lncRNA	128584323	128587733
ENSSSCG00000062182		2		lncRNA	128651354	128656598
ENSSSCG00000061555		2		lncRNA	128688871	128695300
ENSSSCG00000057328		2		lncRNA	128747072	128752909
ENSSSCG00000042820		2		lncRNA	128807266	128810519
ENSSSCG00000063119		2		lncRNA	128852235	128857539
ENSSSCG00000006140	100154873	4	CA2	protein_coding	51193756	51211259	carbonic anhydrase 2 [Source:VGNC Symbol;Acc:VGNC:98746]
ENSSSCG00000054907		2		lncRNA	128857786	128861189
ENSSSCG00000060012		2		lncRNA	128866689	128870863
ENSSSCG00000063144		2		lncRNA	129107132	129112379
ENSSSCG00000054489		2		lncRNA	129189425	129194999
ENSSSCG00000032228	100517709	4	C8orf89	protein_coding	62615436	62641728	chromosome 4 C8orf89 homolog [Source:VGNC Symbol;Acc:VGNC:98743]
ENSSSCG00000059176		2		lncRNA	129198260	129230191
ENSSSCG00000056422		2		lncRNA	129225956	129227996
ENSSSCG00000062372		2		lncRNA	129448174	129451766
ENSSSCG00000060439		2		lncRNA	130045373	130050547
ENSSSCG00000056169		2		lncRNA	130079846	130084327
ENSSSCG00000060758		2		lncRNA	130131625	130134389
ENSSSCG00000052754		2		lncRNA	130144687	130149452
ENSSSCG00000054424		2		lncRNA	130176170	130180600
ENSSSCG00000058467		2		lncRNA	130499945	130503832
ENSSSCG00000006127	100153233	4	NBN	protein_coding	46787691	46874603	nibrin [Source:VGNC Symbol;Acc:VGNC:90592]
ENSSSCG00000061446		2		lncRNA	130519641	130522832
ENSSSCG00000058028		2		lncRNA	130521316	130570760
ENSSSCG00000006202	100152780	4	CSPP1	protein_coding	67613660	67738877	centrosome and spindle pole associated protein 1 [Source:VGNC Symbol;Acc:VGNC:87045]
ENSSSCG00000053610		2		lncRNA	130533985	130540460
ENSSSCG00000047115		2		lncRNA	130541433	130546472
ENSSSCG00000006156	100151928	4	TPD52	protein_coding	56471897	56603617	tumor protein D52 [Source:VGNC Symbol;Acc:VGNC:98383]
ENSSSCG00000049705		2		lncRNA	130641953	130646010
ENSSSCG00000054877		2		lncRNA	130660458	130664974
ENSSSCG00000056425		2		lncRNA	130661073	130665955
ENSSSCG00000058340		2		lncRNA	130679870	130684294
ENSSSCG00000061959		2		lncRNA	130943920	130949420
ENSSSCG00000050344		2		lncRNA	130965542	130968367
ENSSSCG00000052109		2		lncRNA	130981806	131015733
ENSSSCG00000041366		2		lncRNA	131009797	131012448
ENSSSCG00000031156		2	U6	snRNA	129213555	129213660	U6 spliceosomal RNA [Source:RFAM;Acc:RF00026]
ENSSSCG00000021184	100157701	4	OSGIN2	protein_coding	46886968	46912255	oxidative stress induced growth inhibitor family member 2 [Source:VGNC Symbol;Acc:VGNC:91080]
ENSSSCG00000042728		2	U6	snRNA	124913441	124913543	U6 spliceosomal RNA [Source:RFAM;Acc:RF00026]
ENSSSCG00000018801		2	U1	snRNA	130928401	130928564	U1 spliceosomal RNA [Source:RFAM;Acc:RF00003]
ENSSSCG00000020535		2	U6	snRNA	131119645	131119738	U6 spliceosomal RNA [Source:RFAM;Acc:RF00026]
ENSSSCG00000024096	100518835	4	RIPK2	protein_coding	47027098	47074704	receptor interacting serine/threonine kinase 2 [Source:VGNC Symbol;Acc:VGNC:98848]
ENSSSCG00000020160		2		snoRNA	131009166	131009288
ENSSSCG00000006134	100523666	4	CNGB3	protein_coding	50112927	50263222	cyclic nucleotide gated channel subunit beta 3 [Source:VGNC Symbol;Acc:VGNC:86819]
ENSSSCG00000049630	100157658	4	DEPTOR	protein_coding	18976743	19180117	DEP domain containing MTOR interacting protein [Source:VGNC Symbol;Acc:VGNC:109627]
ENSSSCG00000006135	100152057	4	CPNE3	protein_coding	50276426	50345366	copine 3 [Source:VGNC Symbol;Acc:VGNC:86951]
ENSSSCG00000047247	100156441	4	DSCC1	protein_coding	19161226	19178568	DNA replication and sister chromatid cohesion 1 [Source:HGNC Symbol;Acc:HGNC:24453]
ENSSSCG00000006001	503658	4	ENPP2	protein_coding	19319810	19433488	ectonucleotide pyrophosphatase/phosphodiesterase 2 [Source:VGNC Symbol;Acc:VGNC:87709]
ENSSSCG00000006160	100156768	4	STMN2	protein_coding	56952978	57006462	stathmin 2 [Source:VGNC Symbol;Acc:VGNC:93561]
ENSSSCG00000006136	100156087	4	RMDN1	protein_coding	50344909	50389085	regulator of microtubule dynamics 1 [Source:VGNC Symbol;Acc:VGNC:92331]
ENSSSCG00000052833	100152709	4	MRPS28	protein_coding	56607740	56708823	mitochondrial ribosomal protein S28 [Source:NCBI gene (formerly Entrezgene);Acc:100152709]
ENSSSCG00000048309		4		protein_coding	57606344	57610270
ENSSSCG00000006161	397253	4	IL7	protein_coding	57684796	57744709	interleukin 7 [Source:VGNC Symbol;Acc:VGNC:98812]
ENSSSCG00000006137	100157283	4	WWP1	protein_coding	50388464	50503253	WW domain containing E3 ubiquitin protein ligase 1 [Source:VGNC Symbol;Acc:VGNC:94989]
ENSSSCG00000046388		4		protein_coding	50475274	50475975
ENSSSCG00000034943	110260254	4	GDF6	protein_coding	40472935	40490033	growth differentiation factor 6 [Source:VGNC Symbol;Acc:VGNC:88402]
ENSSSCG00000006002	100154395	4	CCN3	protein_coding	19505701	19514406	cellular communication network factor 3 [Source:VGNC Symbol;Acc:VGNC:96575]
ENSSSCG00000034398	100153417	4	CFAP418	protein_coding	41373740	41394680	cilia and flagella associated protein 418 [Source:VGNC Symbol;Acc:VGNC:86035]
ENSSSCG00000039549	110260255	4	PLEKHF2	protein_coding	41511342	41535012	pleckstrin homology and FYVE domain containing 2 [Source:VGNC Symbol;Acc:VGNC:91541]
ENSSSCG00000006093	100152224	4	NDUFAF6	protein_coding	41621174	41655792	NADH:ubiquinone oxidoreductase complex assembly factor 6 [Source:VGNC Symbol;Acc:VGNC:90642]
ENSSSCG00000037755	106509960	4	NSMCE2	protein_coding	14358651	14598077	NSE2 (MMS21) homolog, SMC5-SMC6 complex SUMO ligase [Source:VGNC Symbol;Acc:VGNC:98828]
ENSSSCG00000006151	100157914	4	SNX16	protein_coding	54801394	54837981	sorting nexin 16 [Source:VGNC Symbol;Acc:VGNC:93308]
ENSSSCG00000034321	100157451	4	TP53INP1	protein_coding	41747654	41766685	tumor protein p53 inducible nuclear protein 1 [Source:VGNC Symbol;Acc:VGNC:94329]
ENSSSCG00000006095	100512048	4	CCNE2	protein_coding	41804377	41821874	cyclin E2 [Source:VGNC Symbol;Acc:VGNC:86355]
ENSSSCG00000005969	100152185	4	WASHC5	protein_coding	14598150	14668313	WASH complex subunit 5 [Source:VGNC Symbol;Acc:VGNC:94896]
ENSSSCG00000006096	100511876	4	INTS8	protein_coding	41821768	41878690	integrator complex subunit 8 [Source:VGNC Symbol;Acc:VGNC:89168]
ENSSSCG00000025980	100154336	4	CHMP4C	protein_coding	54859930	54895192	charged multivesicular body protein 4C [Source:VGNC Symbol;Acc:VGNC:86652]
ENSSSCG00000024780	100628150	4	ZFAND1	protein_coding	54908885	54934491	zinc finger AN1-type containing 1 [Source:VGNC Symbol;Acc:VGNC:95133]
ENSSSCG00000006098	100155024	4	DPY19L4	protein_coding	41925405	41985806	dpy-19 like 4 [Source:VGNC Symbol;Acc:VGNC:87427]
ENSSSCG00000006169	100514045	4	ZFHX4	protein_coding	59387007	59575073	zinc finger homeobox 4 [Source:VGNC Symbol;Acc:VGNC:95142]
ENSSSCG00000006099	100512961	4	ESRP1	protein_coding	41993948	42061236	epithelial splicing regulatory protein 1 [Source:VGNC Symbol;Acc:VGNC:87791]
ENSSSCG00000005970	100113409	4	SQLE	protein_coding	14669791	14700126	squalene epoxidase [Source:VGNC Symbol;Acc:VGNC:93444]
ENSSSCG00000037048		4		protein_coding	59450430	59451733
ENSSSCG00000005971	100152926	4		protein_coding	14715979	14724906
ENSSSCG00000005941	100155706	4	KHDRBS3	protein_coding	6282076	6446389	KH RNA binding domain containing, signal transduction associated 3 [Source:VGNC Symbol;Acc:VGNC:89424]
ENSSSCG00000033791	397425	4	IMPA1	protein_coding	54935860	54984238	inositol monophosphatase 1 [Source:VGNC Symbol;Acc:VGNC:89125]
ENSSSCG00000005975	106509958	4	MTSS1	protein_coding	14933331	15103253	MTSS I-BAR domain containing 1 [Source:VGNC Symbol;Acc:VGNC:90474]
ENSSSCG00000006100	100512408	4	VIRMA	protein_coding	42162618	42253172	vir like m6A methyltransferase associated [Source:VGNC Symbol;Acc:VGNC:94829]
ENSSSCG00000005944	100156071	4	NDRG1	protein_coding	8014446	8069335	N-myc downstream regulated 1 [Source:VGNC Symbol;Acc:VGNC:98825]
ENSSSCG00000024290	100513148	4	RAD54B	protein_coding	42266605	42369447	fibrinogen silencer binding protein [Source:VGNC Symbol;Acc:VGNC:98795]
ENSSSCG00000024290	100624535	4	RAD54B	protein_coding	42266605	42369447	fibrinogen silencer binding protein [Source:VGNC Symbol;Acc:VGNC:98795]
ENSSSCG00000040681	399533	4	FABP4	protein_coding	55096404	55101896	fatty acid binding protein 4 [Source:NCBI gene (formerly Entrezgene);Acc:399533]
ENSSSCG00000005976	100154130	4	NDUFB9	protein_coding	15105305	15113550	NADH:ubiquinone oxidoreductase subunit B9 [Source:VGNC Symbol;Acc:VGNC:90649]
ENSSSCG00000005946	100739115	4	CCN4	protein_coding	8079755	8110700	cellular communication network factor 4 [Source:VGNC Symbol;Acc:VGNC:86346]
ENSSSCG00000033728	100151890	4	FABP9	protein_coding	55116164	55120760	fatty acid binding protein 9 [Source:HGNC Symbol;Acc:HGNC:3563]
ENSSSCG00000006105	404772	4	GEM	protein_coding	42458466	42471929	GTP binding protein overexpressed in skeletal muscle [Source:VGNC Symbol;Acc:VGNC:88410]
ENSSSCG00000006106	100157834	4	CDH17	protein_coding	42515276	42597772	cadherin 17 [Source:VGNC Symbol;Acc:VGNC:86480]
ENSSSCG00000030603	100625102	4	TATDN1	protein_coding	15113312	15159498	TatD DNase domain containing 1 [Source:VGNC Symbol;Acc:VGNC:98359]
ENSSSCG00000036441	100151890	4	PMP2	protein_coding	55135340	55141624	peripheral myelin protein 2 [Source:NCBI gene (formerly Entrezgene);Acc:100151890]
ENSSSCG00000024412	100155406	4	RNF139	protein_coding	15154331	15197511	ring finger protein 139 [Source:HGNC Symbol;Acc:HGNC:17023]
ENSSSCG00000024412	100156613	4	RNF139	protein_coding	15154331	15197511	ring finger protein 139 [Source:HGNC Symbol;Acc:HGNC:17023]
ENSSSCG00000006107	100153002	4	PDP1	protein_coding	42764441	42777904	pyruvate dehydrogenase phosphatase catalytic subunit 1 [Source:VGNC Symbol;Acc:VGNC:91286]
ENSSSCG00000022257		4	HHLA1	protein_coding	8995352	9014846	HHLA1 neighbor of OC90 [Source:VGNC Symbol;Acc:VGNC:98809]
ENSSSCG00000040731	100157797	4	TMEM65	protein_coding	15263745	15352225	transmembrane protein 65 [Source:VGNC Symbol;Acc:VGNC:94200]
ENSSSCG00000006143	100152714	4	CA13	protein_coding	51408184	51468973	carbonic anhydrase 13 [Source:VGNC Symbol;Acc:VGNC:98745]
ENSSSCG00000005954	100739006	4	OC90	protein_coding	9018994	9053372	otoconin 90 [Source:VGNC Symbol;Acc:VGNC:110213]
ENSSSCG00000033333	100620175	4	FER1L6	protein_coding	15435063	15610320	fer-1 like family member 6 [Source:VGNC Symbol;Acc:VGNC:88086]
ENSSSCG00000006108	100515024	4	TMEM67	protein_coding	42879140	42931121	transmembrane protein 67 [Source:VGNC Symbol;Acc:VGNC:94201]
ENSSSCG00000005955	100627646	4	EFR3A	protein_coding	9053086	9137265	EFR3 homolog A [Source:VGNC Symbol;Acc:VGNC:87579]
ENSSSCG00000052227	100522371	4	RBIS	protein_coding	51469089	51478408	ribosomal biogenesis factor [Source:HGNC Symbol;Acc:HGNC:32235]
ENSSSCG00000006203	100125955	4	COPS5	protein_coding	67739251	67758150	COP9 signalosome subunit 5 [Source:VGNC Symbol;Acc:VGNC:86901]
ENSSSCG00000024424	100625756	4	FAM91A1	protein_coding	15640290	15681826	family with sequence similarity 91 member A1 [Source:VGNC Symbol;Acc:VGNC:97998]
ENSSSCG00000006145	100157957	4	E2F5	protein_coding	51478050	51512718	E2F transcription factor 5 [Source:VGNC Symbol;Acc:VGNC:87516]
ENSSSCG00000005979	100155380	4	ANXA13	protein_coding	15707607	15766629	annexin A13 [Source:VGNC Symbol;Acc:VGNC:85368]
ENSSSCG00000006204	100154403	4	PPP1R42	protein_coding	67772806	67816230	protein phosphatase 1 regulatory subunit 42 [Source:VGNC Symbol;Acc:VGNC:91741]
ENSSSCG00000006146	100152599	4	LRRCC1	protein_coding	51525047	51570425	leucine rich repeat and coiled-coil centrosomal protein 1 [Source:VGNC Symbol;Acc:VGNC:98816]
ENSSSCG00000006110	100514101	4	RBM12B	protein_coding	42946778	42958842	RNA binding motif protein 12B [Source:VGNC Symbol;Acc:VGNC:92146]
ENSSSCG00000049935	100156026	4	TCF24	protein_coding	67816938	67825294	transcription factor 24 [Source:VGNC Symbol;Acc:VGNC:109645]
ENSSSCG00000006205		4		protein_coding	67869003	67892457	minichromosome maintenance domain containing 2 [Source:VGNC Symbol;Acc:VGNC:90078]
ENSSSCG00000037963		4		protein_coding	42980616	42985459
ENSSSCG00000035521	102160009	4	KLHL38	protein_coding	15792997	15801464	kelch like family member 38 [Source:VGNC Symbol;Acc:VGNC:89531]
ENSSSCG00000037733	110260258	4	TRIQK	protein_coding	43707907	43793407	triple QxxK/R motif containing [Source:VGNC Symbol;Acc:VGNC:94439]
ENSSSCG00000006206	100521447	4	SGK3	protein_coding	67899261	68031457	serum/glucocorticoid regulated kinase family member 3 [Source:HGNC Symbol;Acc:HGNC:10812]
ENSSSCG00000006147	100156775	4		protein_coding	51590298	51606440
ENSSSCG00000005981	733657	4	FBXO32	protein_coding	15895689	15930931	F-box protein 32 [Source:NCBI gene (formerly Entrezgene);Acc:733657]
ENSSSCG00000046234		4		protein_coding	44237518	44242404
ENSSSCG00000006209	100621816	4	VCPIP1	protein_coding	68073447	68110621	valosin containing protein interacting protein 1 [Source:VGNC Symbol;Acc:VGNC:94813]
ENSSSCG00000049545		4		protein_coding	40867695	40872097
ENSSSCG00000060461		4		protein_coding	43043571	43046841
ENSSSCG00000027872	100524984	4	MYBL1	protein_coding	68119865	68159509	MYB proto-onco like 1 [Source:VGNC Symbol;Acc:VGNC:90498]
ENSSSCG00000042758		4		processed_pseudogene	47225712	47226087
ENSSSCG00000045543		4		lncRNA	40659270	40675664
ENSSSCG00000006148	100522735	4		protein_coding	51615346	51628902
ENSSSCG00000056059		4		lncRNA	40693513	40698648
ENSSSCG00000057814		4		lncRNA	40846806	40851748
ENSSSCG00000057538		4		lncRNA	40970011	40973290
ENSSSCG00000062317		4		lncRNA	41113771	41115196
ENSSSCG00000023848	100525161	4	VXN	protein_coding	68202216	68224811	vexin [Source:VGNC Symbol;Acc:VGNC:94889]
ENSSSCG00000048429		4		lncRNA	41282642	41288996
ENSSSCG00000051568		4		lncRNA	41464293	41468148
ENSSSCG00000052200		4		lncRNA	41492136	41495929
ENSSSCG00000058489		4		lncRNA	41577776	41580989
ENSSSCG00000058374		4		lncRNA	41684264	41687284
ENSSSCG00000051130		4		lncRNA	41767410	41772396
ENSSSCG00000057388		4		lncRNA	41783451	41784774
ENSSSCG00000042179		4		lncRNA	41922272	41925225
ENSSSCG00000056819		4		lncRNA	42158118	42162297
ENSSSCG00000045217		4		lncRNA	42720937	42724608
ENSSSCG00000050235		4		lncRNA	42785370	42813895
ENSSSCG00000050241		4		lncRNA	42802190	42813901
ENSSSCG00000006213	100521620	4	ADHFE1	protein_coding	68250646	68285405	alcohol dehydrogenase iron containing 1 [Source:VGNC Symbol;Acc:VGNC:98730]
ENSSSCG00000062341		4		lncRNA	43021915	43023836
ENSSSCG00000043956		4		lncRNA	43080169	43087124
ENSSSCG00000061221		4		lncRNA	43092712	43097804
ENSSSCG00000053001		4		lncRNA	43092743	43097823
ENSSSCG00000005982	100158199	4		protein_coding	15978766	15998799	N-terminal glutamine amidase 1 [Source:VGNC Symbol;Acc:VGNC:98898]
ENSSSCG00000006149	100739123	4	RALYL	protein_coding	51785380	52558442	RALY RNA binding protein like [Source:VGNC Symbol;Acc:VGNC:109637]
ENSSSCG00000053291		4		lncRNA	43152249	43158197
ENSSSCG00000060089		4		lncRNA	43153192	43158195
ENSSSCG00000046637		4		lncRNA	43162725	43165654
ENSSSCG00000060920		4		lncRNA	43171794	43175114
ENSSSCG00000053707		4		lncRNA	43250109	43255130
ENSSSCG00000056087		4		lncRNA	43315824	43320791
ENSSSCG00000056399		4		lncRNA	43352643	43357619
ENSSSCG00000061891		4		lncRNA	43493622	43499475
ENSSSCG00000061351		4		lncRNA	43563268	43568209
ENSSSCG00000062691		4		lncRNA	43894452	43899410
ENSSSCG00000050430		4		lncRNA	44297964	44304605
ENSSSCG00000057218		4		lncRNA	44319154	44325628
ENSSSCG00000038647		4		lncRNA	45053021	45209077
ENSSSCG00000005983	100155780	4	ATAD2	protein_coding	16012561	16082638	ATPase family AAA domain containing 2 [Source:VGNC Symbol;Acc:VGNC:85599]
ENSSSCG00000058595		4		lncRNA	45798708	45803695
ENSSSCG00000051779		4		lncRNA	46368596	46374932
ENSSSCG00000056523		4		lncRNA	46370234	46374927
ENSSSCG00000042115		4		lncRNA	47271774	47431769
ENSSSCG00000055302		4		lncRNA	47396423	47401682
ENSSSCG00000006215	100127468	4	CRH	protein_coding	68484053	68486121	corticotropin releasing hormone [Source:VGNC Symbol;Acc:VGNC:86992]
ENSSSCG00000058997		4		lncRNA	48549167	48552705
ENSSSCG00000063458		4		lncRNA	50269803	50275116
ENSSSCG00000043857		4		lncRNA	43062245	43076620
ENSSSCG00000021744	100517937	4	C8orf76	protein_coding	16137193	16158255	chromosome 8 open reading frame 76 [Source:HGNC Symbol;Acc:HGNC:25924]
ENSSSCG00000006216	100152010	4	TRIM55	protein_coding	68487120	68530889	tripartite motif containing 55 [Source:VGNC Symbol;Acc:VGNC:94420]
ENSSSCG00000034945		4		snoRNA	45648979	45649086
ENSSSCG00000019338		4		snoRNA	41630511	41630645
ENSSSCG00000019169		4	U6	snRNA	41457048	41457154	U6 spliceosomal RNA [Source:RFAM;Acc:RF00026]
ENSSSCG00000019800		4		snoRNA	42136153	42136273
ENSSSCG00000054644		4	U6	snRNA	42441451	42441557	U6 spliceosomal RNA [Source:RFAM;Acc:RF00026]
ENSSSCG00000005986	100152159	4	FAM83A	protein_coding	16169708	16184941	family with sequence similarity 83 member A [Source:VGNC Symbol;Acc:VGNC:87988]
ENSSSCG00000036051		4	U6	snRNA	47277959	47278053	U6 spliceosomal RNA [Source:RFAM;Acc:RF00026]
ENSSSCG00000053623		4	U6	snRNA	48303073	48303179	U6 spliceosomal RNA [Source:RFAM;Acc:RF00026]
ENSSSCG00000053596		4		protein_coding	42959119	42979855
ENSSSCG00000006217	100157247	4	DNAJC5B	protein_coding	68557670	68641134	DnaJ heat shock protein family (Hsp40) member C5 beta [Source:NCBI gene (formerly Entrezgene);Acc:100157247]
ENSSSCG00000013683		4		protein_coding	18228938	18229405
ENSSSCG00000006218	100127143	4	PDE7A	protein_coding	68779540	68896577	phosphodiesterase 7A [Source:VGNC Symbol;Acc:VGNC:91261]
ENSSSCG00000049444		4		protein_coding	18284592	18290303
ENSSSCG00000056270		4		protein_coding	14705893	14706150
ENSSSCG00000040208	100157912	4	PAG1	protein_coding	55506069	55616111	phosphoprotein membrane anchor with glycosphingolipid microdomains 1 [Source:VGNC Symbol;Acc:VGNC:91154]
ENSSSCG00000005984	100154564	4	ZHX1	protein_coding	16119333	16121951	zinc fingers and homeoboxes 1 [Source:VGNC Symbol;Acc:VGNC:95164]
ENSSSCG00000035826		4		protein_coding	68814820	68815674
ENSSSCG00000057295		4		lncRNA	10071667	10073433
ENSSSCG00000055115		4		lncRNA	10088668	10093883
ENSSSCG00000054606		4		lncRNA	10801030	10804327
ENSSSCG00000006219	100522611	4	MTFR1	protein_coding	68902857	68969615	mitochondrial fission regulator 1 [Source:VGNC Symbol;Acc:VGNC:90447]
ENSSSCG00000047619		4		lncRNA	10803985	11191357
ENSSSCG00000008446	100525814	3	SIX2	protein_coding	95459945	95463251	SIX homeobox 2 [Source:VGNC Symbol;Acc:VGNC:92893]
ENSSSCG00000022989	100157134	4	ZNF704	protein_coding	55739149	56003068	zinc finger protein 704 [Source:VGNC Symbol;Acc:VGNC:95296]
ENSSSCG00000054948		4		lncRNA	11344884	11348622
ENSSSCG00000039283	110260023	3	SIX3	protein_coding	95521334	95525436	SIX homeobox 3 [Source:VGNC Symbol;Acc:VGNC:92894]
ENSSSCG00000060440		4		lncRNA	11792969	11800503
ENSSSCG00000006220	100156048	4	ARMC1	protein_coding	68983069	69016081	armadillo repeat containing 1 [Source:NCBI gene (formerly Entrezgene);Acc:100156048]
ENSSSCG00000029593	100519769	3	FOXN2	protein_coding	92268787	92336857	forkhead box N2 [Source:VGNC Symbol;Acc:VGNC:88219]
ENSSSCG00000051417		4		lncRNA	12055762	12059856
ENSSSCG00000041624		4		lncRNA	12140233	12149042
ENSSSCG00000022092	100738003	4	CYP7B1	protein_coding	69616049	69806496	cytochrome P450 family 7 subfamily B member 1 [Source:VGNC Symbol;Acc:VGNC:103362]
ENSSSCG00000042468		4		lncRNA	12168472	12175089
ENSSSCG00000053944		4		lncRNA	12168501	12170714
ENSSSCG00000050230		4		lncRNA	12184939	12195372
ENSSSCG00000029485	100624629	3	FBXO11	protein_coding	92696441	92792616	F-box protein 11 [Source:VGNC Symbol;Acc:VGNC:88032]
ENSSSCG00000042095		4		lncRNA	12199120	12203117
ENSSSCG00000061727		4		lncRNA	12214827	12216309
ENSSSCG00000048833		4		lncRNA	12356557	12382329
ENSSSCG00000006155	100151888	4	ZBTB10	protein_coding	56136033	56175296	zinc finger and BTB domain containing 10 [Source:VGNC Symbol;Acc:VGNC:95058]
ENSSSCG00000006214	100521788	4	RRS1	protein_coding	68285803	68288195	ribosome biosis regulator 1 homolog [Source:VGNC Symbol;Acc:VGNC:92469]
ENSSSCG00000057487		4		lncRNA	12384046	12387586
ENSSSCG00000058424		4		lncRNA	12596051	12631394
ENSSSCG00000059145	100739687	4	BHLHE22	protein_coding	69802200	69803309	basic helix-loop-helix family member e22 [Source:HGNC Symbol;Acc:HGNC:11963]
ENSSSCG00000063449		4		protein_coding	69962966	69963133
ENSSSCG00000055156		4		lncRNA	12741944	12748725
ENSSSCG00000020931	100624450	3	MSH6	protein_coding	92785664	92814238	mutS homolog 6 [Source:VGNC Symbol;Acc:VGNC:90420]
ENSSSCG00000062811		4		lncRNA	60619934	60625684
ENSSSCG00000060821		4		lncRNA	60619935	60623752
ENSSSCG00000045505		4		lncRNA	12886472	12888601
ENSSSCG00000058295		4		lncRNA	60636829	60642267
ENSSSCG00000052390		4		lncRNA	60826146	60830995
ENSSSCG00000043937		4		lncRNA	13661985	13665471
ENSSSCG00000053276		4		lncRNA	60915574	60920833
ENSSSCG00000060779		4		lncRNA	61717209	61721847
ENSSSCG00000043466		4		lncRNA	61719666	61721848
ENSSSCG00000062005		4		lncRNA	61817100	61823568
ENSSSCG00000063085		4		lncRNA	62865494	62871857
ENSSSCG00000054454		4		lncRNA	14049062	14055513
ENSSSCG00000053811		4		lncRNA	62866616	62872206
ENSSSCG00000063528		4		lncRNA	63377129	63382538
ENSSSCG00000052959		4		lncRNA	14771827	14779102
ENSSSCG00000057150		4		lncRNA	63445221	63451731
ENSSSCG00000049461		4		lncRNA	14825764	14827691
ENSSSCG00000055884		4		lncRNA	63459539	63464322
ENSSSCG00000057844		4		lncRNA	63471548	63477891
ENSSSCG00000047792		4		lncRNA	14832520	14837014
ENSSSCG00000059233		4		lncRNA	63483806	63489821
ENSSSCG00000043078		4		lncRNA	14839448	14842514
ENSSSCG00000042029		4		lncRNA	64521450	64527659
ENSSSCG00000060868		4		lncRNA	14922469	14924110
ENSSSCG00000052404		4		lncRNA	64551376	64554739
ENSSSCG00000056330		4		lncRNA	64584994	64588130
ENSSSCG00000041045		4		lncRNA	64591130	64597902
ENSSSCG00000061090		4		lncRNA	64630034	64634665
ENSSSCG00000059074		4		lncRNA	15366904	15371293
ENSSSCG00000056253		4		lncRNA	64655528	64660946
ENSSSCG00000057552		4		lncRNA	65336905	65339964
ENSSSCG00000055039		4		lncRNA	15382710	15386598
ENSSSCG00000041293		4		lncRNA	65367638	65374408
ENSSSCG00000045549		4		lncRNA	15841219	15845163
ENSSSCG00000058158		4		lncRNA	66084705	66089580
ENSSSCG00000061520		4		lncRNA	66183175	66189764
ENSSSCG00000052632		4		lncRNA	15973641	15976812
ENSSSCG00000062991	100521189	3	KCNK12	protein_coding	92990021	93041533	potassium two pore domain channel subfamily K member 12 [Source:HGNC Symbol;Acc:HGNC:6274]
ENSSSCG00000061321		4		lncRNA	67844438	67847920
ENSSSCG00000062219		4		lncRNA	15973678	15977526
ENSSSCG00000062212		4		lncRNA	68065824	68071072
ENSSSCG00000046722		4		lncRNA	16354345	16357630
ENSSSCG00000005943	445537	4	ST3GAL1	protein_coding	7896554	7909505	ST3 beta-galactoside alpha-2,3-sialyltransferase 1 [Source:VGNC Symbol;Acc:VGNC:98863]
ENSSSCG00000050604		4		lncRNA	68069405	68073062
ENSSSCG00000053861		4		lncRNA	68288311	68426596
ENSSSCG00000048085		4		lncRNA	16553019	16560447
ENSSSCG00000057902		4		lncRNA	68440377	68444293
ENSSSCG00000058806		4		lncRNA	68646965	68654073
ENSSSCG00000008428	100337661	3	MSH2	protein_coding	93081219	93163585	mutS homolog 2 [Source:NCBI gene (formerly Entrezgene);Acc:100337661]
ENSSSCG00000063117		4		lncRNA	68701904	68705770
ENSSSCG00000054758		4		lncRNA	69016249	69023872
ENSSSCG00000042827		4		lncRNA	69183628	69404094
ENSSSCG00000049754		4		lncRNA	69228436	69233050
ENSSSCG00000043934		4		lncRNA	69463339	69469728
ENSSSCG00000055401		4		lncRNA	69876292	69878491
ENSSSCG00000054866		4		lncRNA	16600351	16803148
ENSSSCG00000060132		4		lncRNA	69901104	69907146
ENSSSCG00000052270		4		lncRNA	69916378	69922488
ENSSSCG00000057106		4		lncRNA	70143255	70148421
ENSSSCG00000056584		4		lncRNA	70156215	70161678
ENSSSCG00000058849		4		lncRNA	70160712	70163854
ENSSSCG00000063369		4		lncRNA	70275193	70279976
ENSSSCG00000005948	100156471	4	TG	protein_coding	8158396	8382435	thyroglobulin [Source:VGNC Symbol;Acc:VGNC:93926]
ENSSSCG00000006162	100154167	4	ZC2HC1A	protein_coding	57761256	57819853	zinc finger C2HC-type containing 1A [Source:VGNC Symbol;Acc:VGNC:95085]
ENSSSCG00000041375		4		lncRNA	70280759	70306311
ENSSSCG00000053738		4		lncRNA	16855921	16861379
ENSSSCG00000055711		4		lncRNA	70345272	70348695
ENSSSCG00000048671		4		lncRNA	70379746	70383739
ENSSSCG00000039702		4		lncRNA	70518241	70531412
ENSSSCG00000061565		4		lncRNA	16998487	17001065
ENSSSCG00000057048		4		lncRNA	17572958	17577724
ENSSSCG00000056820		4		lncRNA	70580705	70587055
ENSSSCG00000060332		4		lncRNA	70589391	70594310
ENSSSCG00000047133		4		lncRNA	17583411	17584669
ENSSSCG00000062654		4		lncRNA	70607835	70614668
ENSSSCG00000043433		4		lncRNA	17687663	17692529
ENSSSCG00000059708		4		lncRNA	17696795	17700937
ENSSSCG00000044016		4		lncRNA	68037477	68073064
ENSSSCG00000058652		4		lncRNA	17746465	17753475
ENSSSCG00000062322		4		lncRNA	18017646	18024342
ENSSSCG00000048406		4		lncRNA	18088789	18144820
ENSSSCG00000045879		4		lncRNA	69426802	69616011
ENSSSCG00000061035		4		lncRNA	18266441	18271218
ENSSSCG00000018868		4	SNORD87	snoRNA	67847352	67847440	small nucleolar RNA, C/D box 87 [Source:HGNC Symbol;Acc:HGNC:32746]
ENSSSCG00000018586		4		snoRNA	67956069	67956200
ENSSSCG00000018503		4	U6	snRNA	62381984	62382086	U6 spliceosomal RNA [Source:RFAM;Acc:RF00026]
ENSSSCG00000005949	100156099	4	SLA	protein_coding	8189232	8247388	Src like adaptor [Source:VGNC Symbol;Acc:VGNC:92908]
ENSSSCG00000053919		4		lncRNA	18277977	18282631
ENSSSCG00000060447		4	U6	snRNA	65242100	65242203	U6 spliceosomal RNA [Source:RFAM;Acc:RF00026]
ENSSSCG00000052201		3		protein_coding	93068729	93070064
ENSSSCG00000062763		4	U6	snRNA	64477151	64477257	U6 spliceosomal RNA [Source:RFAM;Acc:RF00026]
ENSSSCG00000061377		4		lncRNA	18944992	18949915
ENSSSCG00000051781		4		snoRNA	64393933	64394021
ENSSSCG00000057468		4		lncRNA	19670495	19673042
ENSSSCG00000019505	100316579	4	ssc-mir-124a-1	miRNA	69968854	69968958	ssc-mir-124a-1 [Source:miRBase;Acc:MI0010680]
ENSSSCG00000046151	106509952	4		lncRNA	12184935	12409055
ENSSSCG00000050281		4		lncRNA	12817346	12828282
ENSSSCG00000049968		4		lncRNA	19998304	20143581
ENSSSCG00000008429	403163	3	EPCAM	protein_coding	93168852	93185653	epithelial cell adhesion molecule [Source:NCBI gene (formerly Entrezgene);Acc:403163]
ENSSSCG00000036495		4		protein_coding	57847040	57847396
ENSSSCG00000005950	100153657	4	PHF20L1	protein_coding	8394897	8468297	PHD finger protein 20 like 1 [Source:VGNC Symbol;Acc:VGNC:91383]
ENSSSCG00000020779		4	U6	snRNA	13919527	13919629	U6 spliceosomal RNA [Source:RFAM;Acc:RF00026]
ENSSSCG00000006163	397408	4	PKIA	protein_coding	57872116	57977574	cAMP-dependent protein kinase inhibitor alpha [Source:NCBI gene (formerly Entrezgene);Acc:397408]
ENSSSCG00000006000	100155674	4	TAF2	protein_coding	19180320	19267071	TATA-box binding protein associated factor 2 [Source:VGNC Symbol;Acc:VGNC:93715]
ENSSSCG00000048552		4		protein_coding	57153831	57157624
ENSSSCG00000008447	100737360	3	CAMKMT	protein_coding	95688405	96092078	calmodulin-lysine N-methyltransferase [Source:VGNC Symbol;Acc:VGNC:86159]
ENSSSCG00000044703		4		protein_coding	56833170	56840332
ENSSSCG00000051708		4		protein_coding	60161946	60164344
ENSSSCG00000041325		4		protein_coding	60166426	60169856
ENSSSCG00000057461		4		protein_coding	52139368	52144630
ENSSSCG00000053352		4		lncRNA	50504714	50507693
ENSSSCG00000008448	100526165	3	PREPL	protein_coding	96092334	96159525	prolyl endopeptidase like [Source:VGNC Symbol;Acc:VGNC:91790]
ENSSSCG00000054878		4		lncRNA	51246534	51250813
ENSSSCG00000061515		4		lncRNA	52632053	52638321
ENSSSCG00000005951	100157293	4	TMEM71	protein_coding	8486002	8516295	transmembrane protein 71 [Source:VGNC Symbol;Acc:VGNC:94205]
ENSSSCG00000059204		4		lncRNA	54483140	54488755
ENSSSCG00000056796		4		lncRNA	54657351	54662819
ENSSSCG00000053669		4		lncRNA	54746852	54752113
ENSSSCG00000054234		4		lncRNA	54752434	54759963
ENSSSCG00000058840		4		lncRNA	55146131	55152421
ENSSSCG00000060845		4		lncRNA	55450872	55454547
ENSSSCG00000055721		4		lncRNA	55456924	55458190
ENSSSCG00000062068		4		lncRNA	55481167	55484530
ENSSSCG00000058888		4		lncRNA	56003950	56012246
ENSSSCG00000062426		4		lncRNA	56006390	56012277
ENSSSCG00000046309		4		lncRNA	56117897	56119589
ENSSSCG00000059158		4		lncRNA	56712654	56716370
ENSSSCG00000045252		4		lncRNA	57242899	57515889
ENSSSCG00000060991		4		lncRNA	57466436	57571118
ENSSSCG00000061448		4		lncRNA	57488352	57491915
ENSSSCG00000005952	100152481	4	DNAAF11	protein_coding	8532739	8608582	dynein axonemal assembly factor 11 [Source:VGNC Symbol;Acc:VGNC:98083]
ENSSSCG00000008449	100144588	3	SLC3A1	protein_coding	96157380	96215454	solute carrier family 3 member 1 [Source:NCBI gene (formerly Entrezgene);Acc:100144588]
ENSSSCG00000052621		4		lncRNA	57543376	57545994
ENSSSCG00000063037		4		lncRNA	57575618	57579904
ENSSSCG00000054469		4		lncRNA	59247024	59252073
ENSSSCG00000059790		4		lncRNA	59803947	59807089
ENSSSCG00000060836		4		lncRNA	59972940	59980651
ENSSSCG00000055135		4		lncRNA	59990157	59995348
ENSSSCG00000050145		4		lncRNA	56728636	56814362
ENSSSCG00000005953	100157152	4	KCNQ3	protein_coding	8669121	8970342	potassium voltage-gated channel subfamily Q member 3 [Source:VGNC Symbol;Acc:VGNC:89382]
ENSSSCG00000008451	100511191	3	PPM1B	protein_coding	96221873	96317247	protein phosphatase, Mg2+/Mn2+ dependent 1B [Source:HGNC Symbol;Acc:HGNC:9276]
ENSSSCG00000031717	100622999	4	ADCY8	protein_coding	9645659	9866550	adenylate cyclase 8 [Source:VGNC Symbol;Acc:VGNC:85112]
ENSSSCG00000019766		4	U6	snRNA	52407548	52407650	U6 spliceosomal RNA [Source:RFAM;Acc:RF00026]
ENSSSCG00000054100		4	U6	snRNA	57577170	57577275	U6 spliceosomal RNA [Source:RFAM;Acc:RF00026]
ENSSSCG00000020638		4	U6	snRNA	58090164	58090267	U6 spliceosomal RNA [Source:RFAM;Acc:RF00026]
ENSSSCG00000063261		4	U6	snRNA	58470920	58471025	U6 spliceosomal RNA [Source:RFAM;Acc:RF00026]
ENSSSCG00000018693		4	U6	snRNA	56897662	56897768	U6 spliceosomal RNA [Source:RFAM;Acc:RF00026]
ENSSSCG00000034277	104797369	4	ssc-mir-9858	miRNA	51211583	51211660	ssc-mir-9858 [Source:miRBase;Acc:MI0031636]
ENSSSCG00000008456	100512894	3	PLEKHH2	protein_coding	96709059	96833410	pleckstrin homology, MyTH4 and FERM domain containing H2 [Source:VGNC Symbol;Acc:VGNC:91549]
ENSSSCG00000032888		3		pseudogene	96799062	96800000
ENSSSCG00000008452	100512225	3	LRPPRC	protein_coding	96474549	96595143	leucine rich pentatricopeptide repeat containing [Source:VGNC Symbol;Acc:VGNC:89824]
ENSSSCG00000008459		3		protein_coding	96872157	96915327
ENSSSCG00000038549	100513591	3	ZFP36L2	protein_coding	97200407	97204698	ZFP36 ring finger protein like 2 [Source:VGNC Symbol;Acc:VGNC:95147]
ENSSSCG00000038660	100514283	3	HAAO	protein_coding	97580851	97595021	3-hydroxyanthranilate 3,4-dioxygenase [Source:VGNC Symbol;Acc:VGNC:88765]
ENSSSCG00000008464	100514455	3	MTA3	protein_coding	97601412	97782863	metastasis associated 1 family member 3 [Source:VGNC Symbol;Acc:VGNC:90436]
ENSSSCG00000008465	100514638	3	KCNG3	protein_coding	97830678	97885064	potassium voltage-gated channel modifier subfamily G member 3 [Source:VGNC Symbol;Acc:VGNC:89341]
ENSSSCG00000008466	100516606	3	COX7A2L	protein_coding	97951114	97983309	cytochrome c oxidase subunit 7A2 like [Source:VGNC Symbol;Acc:VGNC:86929]
ENSSSCG00000008433	100522926	3	CALM2	protein_coding	93372045	93386218	calmodulin 2 [Source:HGNC Symbol;Acc:HGNC:1445]
ENSSSCG00000008467	100515021	3	EML4	protein_coding	98005812	98155846	EMAP like 4 [Source:VGNC Symbol;Acc:VGNC:87685]
ENSSSCG00000038396		3		protein_coding	93419949	93420739
ENSSSCG00000008434	100522733	3	TTC7A	protein_coding	93457625	93591941	tetratricopeptide repeat domain 7A [Source:VGNC Symbol;Acc:VGNC:94557]
ENSSSCG00000021325	100736833	3	MCFD2	protein_coding	93620936	93633015	multiple coagulation factor deficiency 2, ER cargo receptor complex subunit [Source:VGNC Symbol;Acc:VGNC:103980]
ENSSSCG00000008437	100302367	3	SOCS5	protein_coding	93783964	93925863	suppressor of cytokine signaling 5 [Source:VGNC Symbol;Acc:VGNC:93332]
ENSSSCG00000008437	100524556	3	SOCS5	protein_coding	93783964	93925863	suppressor of cytokine signaling 5 [Source:VGNC Symbol;Acc:VGNC:93332]
ENSSSCG00000049471		3		protein_coding	98048700	98052399
ENSSSCG00000042474		3		protein_coding	98080035	98083684
ENSSSCG00000008440	100524018	3	PIGF	protein_coding	93925881	93973528	phosphatidylinositol glycan anchor biosynthesis class F [Source:VGNC Symbol;Acc:VGNC:98193]
ENSSSCG00000008453	100048963	3	ABCG8	protein_coding	96596531	96616229	ATP binding cassette subfamily G member 8 [Source:VGNC Symbol;Acc:VGNC:96913]
ENSSSCG00000045356		3		protein_coding	93950735	93966513
ENSSSCG00000031261	100523840	3	RHOQ	protein_coding	93973653	94012580	ras homolog family member Q [Source:VGNC Symbol;Acc:VGNC:92292]
ENSSSCG00000035912	102164809	3	ABCG5	protein_coding	96616246	96656889	ATP binding cassette subfamily G member 5 [Source:VGNC Symbol;Acc:VGNC:96912]
ENSSSCG00000008443	100037272	3	EPAS1	protein_coding	94165816	94254079	endothelial PAS domain protein 1 [Source:NCBI gene (formerly Entrezgene);Acc:100037272]
ENSSSCG00000038383	100513078	3	DYNC2LI1	protein_coding	96654415	96703237	dynein cytoplasmic 2 light intermediate chain 1 [Source:VGNC Symbol;Acc:VGNC:87499]
ENSSSCG00000008444	100524932	3	PRKCE	protein_coding	94349889	94866306	protein kinase C epsilon [Source:VGNC Symbol;Acc:VGNC:91807]
ENSSSCG00000008445	100525459	3	SRBD1	protein_coding	94909127	95138915	S1 RNA binding domain 1 [Source:VGNC Symbol;Acc:VGNC:93447]
ENSSSCG00000037751	100737937	3	OTOF	protein_coding	112478027	112581104	otoferlin [Source:VGNC Symbol;Acc:VGNC:91089]
ENSSSCG00000047564		3		protein_coding	94996286	94998740
ENSSSCG00000008468	100516968	3	PKDCC	protein_coding	98258463	98268553	protein kinase domain containing, cytoplasmic [Source:VGNC Symbol;Acc:VGNC:91475]
ENSSSCG00000036418	100622020	3	SLC8A1	protein_coding	99897162	100244759	solute carrier family 8 member A1 [Source:VGNC Symbol;Acc:VGNC:93178]
ENSSSCG00000022357		3		protein_coding	112562785	112563497
ENSSSCG00000043781	100144503	3	RHOB	protein_coding	117773405	117777574	ras homolog family member B [Source:VGNC Symbol;Acc:VGNC:110709]
ENSSSCG00000008470	100517336	3	THUMPD2	protein_coding	100557016	100597671	THUMP domain containing 2 [Source:VGNC Symbol;Acc:VGNC:93971]
ENSSSCG00000024293	100738444	3	TMEM178A	protein_coding	100613881	100669651	transmembrane protein 178A [Source:VGNC Symbol;Acc:VGNC:94114]
ENSSSCG00000008474		3		protein_coding	100828808	100829316
ENSSSCG00000008475	100622259	3	MAP4K3	protein_coding	100887143	101084677	mitogen-activated protein kinase kinase kinase kinase 3 [Source:VGNC Symbol;Acc:VGNC:98113]
ENSSSCG00000021155	396863	3		protein_coding	113661707	113668555	proopiomelanocortin [Source:VGNC Symbol;Acc:VGNC:110699]
ENSSSCG00000028996	100517137	1	ALDH1A1	protein_coding	226161299	226217308	aldehyde dehydrogenase 1 family member A1 [Source:VGNC Symbol;Acc:VGNC:97877]
ENSSSCG00000008599	100523732	3		protein_coding	117800935	117807115
ENSSSCG00000054581		3		protein_coding	117810941	117811785
ENSSSCG00000043403		3		protein_coding	100891578	100894272
ENSSSCG00000061556	100738632	3	CDKL4	protein_coding	101089243	101151518	cyclin dependent kinase like 4 [Source:HGNC Symbol;Acc:HGNC:19287]
ENSSSCG00000008600	100523902	3	PUM2	protein_coding	117883673	117965293	pumilio RNA binding family member 2 [Source:VGNC Symbol;Acc:VGNC:92002]
ENSSSCG00000008478	100520187	3	SOS1	protein_coding	101209641	101362723	SOS Ras/Rac guanine nucleotide exchange factor 1 [Source:VGNC Symbol;Acc:VGNC:110720]
ENSSSCG00000022933	100621843	3	EFR3B	protein_coding	113670755	113758876	EFR3 homolog B [Source:VGNC Symbol;Acc:VGNC:87580]
ENSSSCG00000040621	100739092	3	ARHGEF33	protein_coding	101373431	101448764	Rho guanine nucleotide exchange factor 33 [Source:VGNC Symbol;Acc:VGNC:85497]
ENSSSCG00000005267	396942	1	ANXA1	protein_coding	226414306	226432279	annexin A1 [Source:NCBI gene (formerly Entrezgene);Acc:396942]
ENSSSCG00000008568	102159735	3	DRC1	protein_coding	112581779	112621623	dynein regulatory complex subunit 1 [Source:VGNC Symbol;Acc:VGNC:87440]
ENSSSCG00000008480	100519139	3	MORN2	protein_coding	101452512	101458862	MORN repeat containing 2 [Source:VGNC Symbol;Acc:VGNC:90308]
ENSSSCG00000005268	100739111	1	RORB	protein_coding	227574648	227772671	RAR related orphan receptor B [Source:VGNC Symbol;Acc:VGNC:92409]
ENSSSCG00000008479	100520373	3	DHX57	protein_coding	101458930	101533147	DExH-box helicase 57 [Source:VGNC Symbol;Acc:VGNC:87296]
ENSSSCG00000005269	100157775	1	TRPM6	protein_coding	227811204	227963309	transient receptor potential cation channel subfamily M member 6 [Source:VGNC Symbol;Acc:VGNC:94469]
ENSSSCG00000040588		3		protein_coding	101540848	101542383
ENSSSCG00000008482	100518833	3	GEMIN6	protein_coding	101567270	101571717	gem nuclear organelle associated protein 6 [Source:VGNC Symbol;Acc:VGNC:88414]
ENSSSCG00000008483	100624062	3		protein_coding	101577964	101580036	tetratricopeptide repeat domain 39D [Source:VGNC Symbol;Acc:VGNC:109167]
ENSSSCG00000031382	100517993	1	C9orf40	protein_coding	228033996	228045013	chromosome 1 C9orf40 homolog [Source:VGNC Symbol;Acc:VGNC:85973]
ENSSSCG00000008484	100518189	3	SRSF7	protein_coding	101603707	101613237	serine and arginine rich splicing factor 7 [Source:VGNC Symbol;Acc:VGNC:93477]
ENSSSCG00000005271	100518712	1	CARNMT1	protein_coding	228054915	228092263	carnosine N-methyltransferase 1 [Source:VGNC Symbol;Acc:VGNC:86195]
ENSSSCG00000005272	100518171	1	NMRK1	protein_coding	228113327	228141890	nicotinamide riboside kinase 1 [Source:VGNC Symbol;Acc:VGNC:90800]
ENSSSCG00000008564	100737617	3	CIB4	protein_coding	112406908	112457138	calcium and integrin binding family member 4 [Source:VGNC Symbol;Acc:VGNC:86697]
ENSSSCG00000008486	399536	3	GALM	protein_coding	101617526	101753125	galactose mutarotase [Source:NCBI gene (formerly Entrezgene);Acc:399536]
ENSSSCG00000008565	100737662	3	CIMIP2C	protein_coding	112458916	112474437	ciliary microtubule inner protein 2C [Source:VGNC Symbol;Acc:VGNC:87923]
ENSSSCG00000005273	397066	1	OSTF1	protein_coding	228142041	228197035	osteoclast stimulating factor 1 [Source:NCBI gene (formerly Entrezgene);Acc:397066]
ENSSSCG00000008485		3		protein_coding	101689672	101691165
ENSSSCG00000045514		1		protein_coding	228530439	228533349
ENSSSCG00000023520	100519237	1	PCSK5	protein_coding	228854595	229308906	proprotein convertase subtilisin/kexin type 5 [Source:VGNC Symbol;Acc:VGNC:103147]
ENSSSCG00000020878	100622737	3	HNRNPLL	protein_coding	101753292	101802062	heteroous nuclear ribonucleoprotein L like [Source:VGNC Symbol;Acc:VGNC:88923]
ENSSSCG00000057774		1		protein_coding	228956209	228956955
ENSSSCG00000037277	100520822	1	RFK	protein_coding	229329092	229337075	riboflavin kinase [Source:VGNC Symbol;Acc:VGNC:92237]
ENSSSCG00000005277	106508649	1	GCNT1	protein_coding	229429066	229468268	glucosaminyl (N-acetyl) transferase 1 [Source:VGNC Symbol;Acc:VGNC:103096]
ENSSSCG00000039009		1		protein_coding	229581650	229666383
ENSSSCG00000060679		1		protein_coding	229769375	229795147
ENSSSCG00000005279	100156565	1		protein_coding	229956229	229957449	forkhead box B2 [Source:VGNC Symbol;Acc:VGNC:88196]
ENSSSCG00000005282	100153747	1	VPS13A	protein_coding	230069368	230331200	vacuolar protein sorting 13 homolog A [Source:VGNC Symbol;Acc:VGNC:94838]
ENSSSCG00000008487	100521264	3	ATL2	protein_coding	101957209	102029667	atlastin GTPase 2 [Source:VGNC Symbol;Acc:VGNC:85628]
ENSSSCG00000030947	100622516	4	ZFAT	protein_coding	7016774	7174985	zinc finger and AT-hook domain containing [Source:VGNC Symbol;Acc:VGNC:95138]
ENSSSCG00000030643	100512162	3	SELENOI	protein_coding	112628744	112671078	selenoprotein I [Source:VGNC Symbol;Acc:VGNC:92690]
ENSSSCG00000008570	100512530	3	ADGRF3	protein_coding	112671204	112705296	adhesion G protein-coupled receptor F3 [Source:VGNC Symbol;Acc:VGNC:85127]
ENSSSCG00000008569	397017	3	HADHB	protein_coding	112704024	112753086	hydroxyacyl-CoA dehydrogenase trifunctional multienzyme complex subunit beta [Source:NCBI gene (formerly Entrezgene);Acc:397017]
ENSSSCG00000033844	100625479	3	CYP1B1	protein_coding	102195741	102205683	cytochrome P450 family 1 subfamily B member 1 [Source:VGNC Symbol;Acc:VGNC:103345]
ENSSSCG00000008488	100521083	3		protein_coding	102215739	102306816	regulator of microtubule dynamics 2 [Source:VGNC Symbol;Acc:VGNC:92332]
ENSSSCG00000033644		3		protein_coding	112720001	112721080
ENSSSCG00000008571	397012	3	HADHA	protein_coding	112752865	112797733	hydroxyacyl-CoA dehydrogenase trifunctional multienzyme complex subunit alpha [Source:NCBI gene (formerly Entrezgene);Acc:397012]
ENSSSCG00000058673		3		protein_coding	92672506	92673857
ENSSSCG00000008441	100736975	3	ATP6V1E2	protein_coding	94032773	94033453	ATPase H+ transporting V1 subunit E2 [Source:VGNC Symbol;Acc:VGNC:85675]
ENSSSCG00000055182		3		protein_coding	98743101	98748200
ENSSSCG00000046007		3		protein_coding	98879150	98885384
ENSSSCG00000004361	100516526	1	GRIK2	protein_coding	68057538	68679256	glutamate ionotropic receptor kainate type subunit 2 [Source:VGNC Symbol;Acc:VGNC:88678]
ENSSSCG00000008572	100513275	3	GAREM2	protein_coding	112800719	112805740	GRB2 associated regulator of MAPK1 subtype 2 [Source:VGNC Symbol;Acc:VGNC:88350]
ENSSSCG00000048793		3		protein_coding	99769733	99775183
ENSSSCG00000008573	100526104	3	RAB10	protein_coding	112829137	112924269	RAB10, member RAS oncogene family [Source:NCBI gene (formerly Entrezgene);Acc:100526104]
ENSSSCG00000008425		3		processed_pseudogene	92741841	92742248
ENSSSCG00000056691		3		lncRNA	92375072	92380821
ENSSSCG00000008574	102158480	3	KIF3C	protein_coding	112966804	113014624	kinesin family member 3C [Source:VGNC Symbol;Acc:VGNC:89471]
ENSSSCG00000004349	100626900	1	COQ3	protein_coding	66232181	66346575	coenzyme Q3, methyltransferase [Source:HGNC Symbol;Acc:HGNC:18175]
ENSSSCG00000004349	100152047	1	COQ3	protein_coding	66232181	66346575	coenzyme Q3, methyltransferase [Source:HGNC Symbol;Acc:HGNC:18175]
ENSSSCG00000049889		3		lncRNA	92577234	92581690
ENSSSCG00000008575	100515136	3	ASXL2	protein_coding	113044836	113180742	ASXL transcriptional regulator 2 [Source:VGNC Symbol;Acc:VGNC:85595]
ENSSSCG00000052763		3		lncRNA	93441408	93444428
ENSSSCG00000053552		3		lncRNA	93681794	93685128
ENSSSCG00000004272	100153685	1	LMBRD1	protein_coding	49868613	49977965	LMBR1 domain containing 1 [Source:VGNC Symbol;Acc:VGNC:89754]
ENSSSCG00000048402		3		lncRNA	94070568	94073882
ENSSSCG00000056286		3		lncRNA	94254344	94257679
ENSSSCG00000055426		3		lncRNA	94256735	94259761
ENSSSCG00000044260		3		lncRNA	94270234	94314321
ENSSSCG00000008576	100515309	3		protein_coding	113229175	113476829	dystrobrevin beta [Source:VGNC Symbol;Acc:VGNC:102565]
ENSSSCG00000037594	100134950	1	PNISR	protein_coding	66350969	66381454	PNN interacting serine and arginine rich protein [Source:VGNC Symbol;Acc:VGNC:91594]
ENSSSCG00000056165		3		lncRNA	94273575	94277706
ENSSSCG00000044472	100512751	1	COL19A1	protein_coding	50045065	50399969	collagen type XIX alpha 1 chain [Source:VGNC Symbol;Acc:VGNC:109527]
ENSSSCG00000061240		3		lncRNA	94314976	94321048
ENSSSCG00000052993		3		lncRNA	94315016	94321091
ENSSSCG00000057926		3		lncRNA	94323174	94328983
ENSSSCG00000059301		3		lncRNA	94325723	94331216
ENSSSCG00000060318		3		lncRNA	95158695	95163659
ENSSSCG00000058682		3		lncRNA	97064121	97074640
ENSSSCG00000000493	100517823	5	FRS2	protein_coding	33725444	33849953	fibroblast growth factor receptor substrate 2 [Source:VGNC Symbol;Acc:VGNC:88246]
ENSSSCG00000004261		1		protein_coding	44899219	44899545
ENSSSCG00000061904		3		lncRNA	97129724	97134442
ENSSSCG00000050732		1		protein_coding	66381413	66382252
ENSSSCG00000004351	100152458	1	USP45	protein_coding	66387608	66454737	ubiquitin specific peptidase 45 [Source:VGNC Symbol;Acc:VGNC:94767]
ENSSSCG00000056837		3		lncRNA	97152589	97171517
ENSSSCG00000004262	397220	1	KPNA5	protein_coding	44900497	44938947	karyopherin subunit alpha 5 [Source:VGNC Symbol;Acc:VGNC:89564]
ENSSSCG00000060660		3		lncRNA	97161975	97165428
ENSSSCG00000000496	100157776	5	CCT2	protein_coding	33858572	33873523	chaperonin containing TCP1 subunit 2 [Source:VGNC Symbol;Acc:VGNC:86380]
ENSSSCG00000051522		3		lncRNA	97222985	97227329
ENSSSCG00000038757	100514380	1		protein_coding	66459987	66467850	thiosulfate sulfurtransferase like domain containing 3 [Source:VGNC Symbol;Acc:VGNC:109545]
ENSSSCG00000047431		3		lncRNA	97242957	97246264
ENSSSCG00000004353	100153639	1	CCNC	protein_coding	66471782	66499188	cyclin C [Source:VGNC Symbol;Acc:VGNC:103046]
ENSSSCG00000053703		3		lncRNA	97280356	97286206
ENSSSCG00000060540		3		lncRNA	97347051	97353334
ENSSSCG00000058606		3		lncRNA	97355226	97358609
ENSSSCG00000005284	100048958	1	GNA14	protein_coding	230341942	230546120	G protein subunit alpha 14 [Source:VGNC Symbol;Acc:VGNC:88519]
ENSSSCG00000051523		3		lncRNA	97377264	97385388
ENSSSCG00000000499	100156203	5	BEST3	protein_coding	33904975	33956637	bestrophin 3 [Source:VGNC Symbol;Acc:VGNC:85805]
ENSSSCG00000059235		3		lncRNA	97381065	97387336
ENSSSCG00000050902		1		protein_coding	230422601	230424943
ENSSSCG00000004263	100156556	1	ZUP1	protein_coding	44939951	44961145	zinc finger containing ubiquitin peptidase 1 [Source:VGNC Symbol;Acc:VGNC:95339]
ENSSSCG00000059094		3		lncRNA	97404508	97412699
ENSSSCG00000021802	100155547	1	ABHD17B	protein_coding	225150682	225193287	abhydrolase domain containing 17B, depalmitoylase [Source:VGNC Symbol;Acc:VGNC:84977]
ENSSSCG00000054930		3		lncRNA	97896467	97899179
ENSSSCG00000029413	100037301	3	DNMT3A	protein_coding	113528926	113603087	DNA methyltransferase 3 alpha [Source:VGNC Symbol;Acc:VGNC:87384]
ENSSSCG00000060478		3		lncRNA	97984833	97991801
ENSSSCG00000059927		3		lncRNA	97992741	98000461
ENSSSCG00000057383		3		lncRNA	97992770	98000489
ENSSSCG00000031105	100620586	1	C9orf85	protein_coding	225193689	225263647	chromosome 1 C9orf85 homolog [Source:VGNC Symbol;Acc:VGNC:85976]
ENSSSCG00000004354	100514742	1	PRDM13	protein_coding	66538862	66546409	PR/SET domain 13 [Source:VGNC Symbol;Acc:VGNC:91775]
ENSSSCG00000062391		3		lncRNA	98304266	98310086
ENSSSCG00000056720		3		lncRNA	98320101	98325079
ENSSSCG00000045166		3		lncRNA	98366645	98370258
ENSSSCG00000062299		3		lncRNA	98398664	98402003
ENSSSCG00000053673		3		lncRNA	98421692	98426006
ENSSSCG00000061222		3		lncRNA	98433428	98438289
ENSSSCG00000061134		3		lncRNA	98621168	98626139
ENSSSCG00000059842		3		lncRNA	98629779	98634275
ENSSSCG00000004355		1		protein_coding	66579143	66579910
ENSSSCG00000060894		3		lncRNA	98687371	98690406
ENSSSCG00000034919	100621043	1	GDA	protein_coding	225403138	225589827	guanine deaminase [Source:VGNC Symbol;Acc:VGNC:88393]
ENSSSCG00000054287		3		lncRNA	98708512	98713132
ENSSSCG00000023834	100524228	1	RSPH4A	protein_coding	44963886	44985202	radial spoke head component 4A [Source:VGNC Symbol;Acc:VGNC:92480]
ENSSSCG00000056889		3		lncRNA	98810994	98814610
ENSSSCG00000054193		3		lncRNA	98914071	98918031
ENSSSCG00000055415		3		lncRNA	98920764	98923887
ENSSSCG00000057462		3		lncRNA	98992429	98997422
ENSSSCG00000032533		1		protein_coding	45010227	45026102
ENSSSCG00000061216		3		lncRNA	99216592	99220308
ENSSSCG00000054415		3		lncRNA	99313953	99319330
ENSSSCG00000063098		3		lncRNA	99628694	99633532
ENSSSCG00000031854		1		protein_coding	66642754	66643547
ENSSSCG00000057635		3		lncRNA	99760530	99763550
ENSSSCG00000059641		3		lncRNA	99878480	99880109
ENSSSCG00000050296		3		lncRNA	99880531	99886992
ENSSSCG00000054262		3		lncRNA	99881624	99887005
ENSSSCG00000060076		3		lncRNA	100246555	100253535
ENSSSCG00000063477		3		lncRNA	100264314	100267900
ENSSSCG00000055194		3		lncRNA	100270341	100274654
ENSSSCG00000047013		3		lncRNA	100359308	100365333
ENSSSCG00000025941	100522049	1	PTP4A1	protein_coding	45170468	45180289	protein tyrosine phosphatase 4A1 [Source:HGNC Symbol;Acc:HGNC:9634]
ENSSSCG00000041132		3		lncRNA	101599428	101602028
ENSSSCG00000053560		3		lncRNA	101806251	101811008
ENSSSCG00000062949		3		lncRNA	101873222	101878651
ENSSSCG00000008577	100738251	3	DNAJC27	protein_coding	113816772	113857113	DnaJ heat shock protein family (Hsp40) member C27 [Source:VGNC Symbol;Acc:VGNC:102563]
ENSSSCG00000061834		3		lncRNA	101915441	101920241
ENSSSCG00000044097		3		lncRNA	101943236	101946965
ENSSSCG00000004356	733682	1	MCHR2	protein_coding	66837600	66877276	melanin concentrating hormone receptor 2 [Source:NCBI gene (formerly Entrezgene);Acc:733682]
ENSSSCG00000042407		3		lncRNA	102189354	102193118
ENSSSCG00000041282		3		lncRNA	95531388	95536585
ENSSSCG00000057784		3		lncRNA	97167666	97181695
ENSSSCG00000048122	106509841	3		lncRNA	97224276	97276438
ENSSSCG00000008578	100514402	3	ADCY3	protein_coding	113876339	113982369	adenylate cyclase 3 [Source:VGNC Symbol;Acc:VGNC:85107]
ENSSSCG00000050679		3		lncRNA	97256379	97277659
ENSSSCG00000059064		3	U6	snRNA	101416479	101416585	U6 spliceosomal RNA [Source:RFAM;Acc:RF00026]
ENSSSCG00000030268	100048933	1	ZFAND5	protein_coding	225703200	225714365	zinc finger AN1-type containing 5 [Source:VGNC Symbol;Acc:VGNC:95137]
ENSSSCG00000027002	100621727	1	KLHL32	protein_coding	64078669	64307183	kelch like family member 32 [Source:VGNC Symbol;Acc:VGNC:89527]
ENSSSCG00000004243		1		protein_coding	42544248	42545383
ENSSSCG00000057882		3	U6	snRNA	102075459	102075565	U6 spliceosomal RNA [Source:RFAM;Acc:RF00026]
ENSSSCG00000053845		3	U6	snRNA	93981128	93981234	U6 spliceosomal RNA [Source:RFAM;Acc:RF00026]
ENSSSCG00000005266	100516949	1	TMC1	protein_coding	225929109	226109469	transmembrane channel like 1 [Source:VGNC Symbol;Acc:VGNC:94039]
ENSSSCG00000055702	100514574	3	CENPO	protein_coding	113968902	113979148	centromere protein O [Source:HGNC Symbol;Acc:HGNC:28152]
ENSSSCG00000004246		1		protein_coding	43171892	43198710
ENSSSCG00000040635		3	U7	snRNA	95811200	95811259	U7 small nuclear RNA [Source:RFAM;Acc:RF00066]
ENSSSCG00000028766		3	Metazoa_SRP	misc_RNA	100625370	100625658	Metazoan signal recognition particle RNA [Source:RFAM;Acc:RF00017]
ENSSSCG00000043827		3	U2	snRNA	100266783	100266935	U2 spliceosomal RNA [Source:RFAM;Acc:RF00004]
ENSSSCG00000008581	574068	3	NCOA1	protein_coding	113999253	114250298	nuclear receptor coactivator 1 [Source:VGNC Symbol;Acc:VGNC:90615]
ENSSSCG00000004247	100519343	1	ASF1A	protein_coding	43200415	43214913	anti-silencing function 1A histone chaperone [Source:VGNC Symbol;Acc:VGNC:85573]
ENSSSCG00000036525	104796123	3	ssc-mir-9855-1	miRNA	97502463	97502543	ssc-mir-9855-1 [Source:miRBase;Acc:MI0031632]
ENSSSCG00000036525	104796124	3	ssc-mir-9855-1	miRNA	97502463	97502543	ssc-mir-9855-1 [Source:miRBase;Acc:MI0031632]
ENSSSCG00000063378	100522546	3	STPG4	protein_coding	93389812	93438849	sperm-tail PG-rich repeat containing 4 [Source:HGNC Symbol;Acc:HGNC:26850]
ENSSSCG00000004249	100522409	1	CEP85L	protein_coding	43392645	43563695	centrosomal protein 85 like [Source:VGNC Symbol;Acc:VGNC:86580]
ENSSSCG00000008583	100520835	3	ITSN2	protein_coding	114363529	114508444	intersectin 2 [Source:VGNC Symbol;Acc:VGNC:89259]
ENSSSCG00000005288	100156044	1	TLE4	protein_coding	232355959	232504763	TLE family member 4, transcriptional corepressor [Source:VGNC Symbol;Acc:VGNC:98372]
ENSSSCG00000035934	100516586	1	TXNDC16	protein_coding	182102736	182203048	thioredoxin domain containing 16 [Source:VGNC Symbol;Acc:VGNC:94606]
ENSSSCG00000044405		1		protein_coding	43416587	43421001
ENSSSCG00000062089	397421	1	PLN	protein_coding	43449354	43458925	phospholamban [Source:NCBI gene (formerly Entrezgene);Acc:397421]
ENSSSCG00000005036	102163937	1	GPR137C	protein_coding	182203309	182261516	G protein-coupled receptor 137C [Source:VGNC Symbol;Acc:VGNC:88602]
ENSSSCG00000004241	100518636	1	GJA1	protein_coding	40988528	41002156	gap junction protein alpha 1 [Source:NCBI gene (formerly Entrezgene);Acc:100518636]
ENSSSCG00000005037	100192435	1	ERO1A	protein_coding	182265261	182318195	endoplasmic reticulum oxidoreductase 1 alpha [Source:NCBI gene (formerly Entrezgene);Acc:100192435]
ENSSSCG00000004242	100156680	1	TBC1D32	protein_coding	41057838	41265375	TBC1 domain family member 32 [Source:VGNC Symbol;Acc:VGNC:93777]
ENSSSCG00000035799		1		protein_coding	182296753	182297785
ENSSSCG00000044458		1		protein_coding	182297328	182297749
ENSSSCG00000005291	100524475	1	TLE1	protein_coding	234277843	234370593	TLE family member 1, transcriptional corepressor [Source:VGNC Symbol;Acc:VGNC:103189]
ENSSSCG00000005038	100154148	1	PSMC6	protein_coding	182328521	182354958	proteasome 26S subunit, ATPase 6 [Source:VGNC Symbol;Acc:VGNC:91917]
ENSSSCG00000028308		1		protein_coding	40854764	40856799
ENSSSCG00000004245	100626155	1	FAM184A	protein_coding	43003390	43113631	family with sequence similarity 184 member A [Source:VGNC Symbol;Acc:VGNC:87937]
ENSSSCG00000033805	100154821	1		protein_coding	234370868	234563638
ENSSSCG00000037497	102164346	1		protein_coding	234573878	234581120
ENSSSCG00000033763	654405	1	GNAQ	protein_coding	230605265	230907674	G protein subunit alpha q [Source:NCBI gene (formerly Entrezgene);Acc:654405]
ENSSSCG00000004344	100513056	1	MMS22L	protein_coding	64306073	64459904	MMS22 like, DNA repair protein [Source:VGNC Symbol;Acc:VGNC:90284]
ENSSSCG00000005286	100154982	1	CEP78	protein_coding	231081196	231115940	centrosomal protein 78 [Source:VGNC Symbol;Acc:VGNC:86577]
ENSSSCG00000004274	100155319	1	COL9A1	protein_coding	50403361	50498332	collagen type IX alpha 1 chain [Source:VGNC Symbol;Acc:VGNC:109528]
ENSSSCG00000005039	100517509	1	STYX	protein_coding	182357607	182407782	serine/threonine/tyrosine interacting protein [Source:VGNC Symbol;Acc:VGNC:93602]
ENSSSCG00000005040	100152942	1	GNPNAT1	protein_coding	182407229	182423441	glucosamine-phosphate N-acetyltransferase 1 [Source:VGNC Symbol;Acc:VGNC:103102]
ENSSSCG00000004250	100522582	1	SLC35F1	protein_coding	43653460	43837390	solute carrier family 35 member F1 [Source:VGNC Symbol;Acc:VGNC:93081]
ENSSSCG00000005287	100154160	1	PSAT1	protein_coding	231142625	231172360	phosphoserine aminotransferase 1 [Source:VGNC Symbol;Acc:VGNC:91893]
ENSSSCG00000005041	100517989	1	FERMT2	protein_coding	182519684	182606869	FERM domain containing kindlin 2 [Source:VGNC Symbol;Acc:VGNC:88088]
ENSSSCG00000020885	100154658	1	NUS1	protein_coding	44156778	44186194	NUS1 dehydrodolichyl diphosphate synthase subunit [Source:VGNC Symbol;Acc:VGNC:90990]
ENSSSCG00000058846		1		protein_coding	234699396	234730907
ENSSSCG00000004252	100520342	1		protein_coding	44204550	44229727	nephrocan [Source:VGNC Symbol;Acc:VGNC:109159]
ENSSSCG00000043640	102163379	1		protein_coding	233074856	233083273
ENSSSCG00000004253	100520524	1	GOPC	protein_coding	44239383	44287198	golgi associated PDZ and coiled-coil motif containing [Source:VGNC Symbol;Acc:VGNC:98024]
ENSSSCG00000044537		1		processed_pseudogene	233373122	233375646
ENSSSCG00000056780		1		lncRNA	225293656	225310431
ENSSSCG00000051979		1		lncRNA	225602211	225607052
ENSSSCG00000041232		1		lncRNA	226289707	226295226
ENSSSCG00000051842		1		lncRNA	227166075	227172635
ENSSSCG00000054867		1		lncRNA	227802924	227806655
ENSSSCG00000056863		1		lncRNA	228100941	228106379
ENSSSCG00000060009		1		lncRNA	228200512	228205012
ENSSSCG00000054241		1		lncRNA	228386013	228389574
ENSSSCG00000053090		1		lncRNA	228524484	228530220
ENSSSCG00000054181		1		lncRNA	229313837	229317633
ENSSSCG00000062298		1		lncRNA	229325725	229327368
ENSSSCG00000049009		1		protein_coding	65433363	65439091
ENSSSCG00000062781		1		lncRNA	229810579	229817311
ENSSSCG00000044318		1		lncRNA	229872032	229955700
ENSSSCG00000044799		1		protein_coding	65556847	65560269
ENSSSCG00000044702		1		lncRNA	229925542	229928373
ENSSSCG00000063502		1		lncRNA	231061795	231067088
ENSSSCG00000058465		1		lncRNA	231243646	231247664
ENSSSCG00000057281		1		lncRNA	231372582	231379127
ENSSSCG00000053750		1		lncRNA	231426739	231431885
ENSSSCG00000062448		1		lncRNA	231578779	231584316
ENSSSCG00000051943		1		lncRNA	231619560	231625941
ENSSSCG00000059191		1		lncRNA	231715774	231718066
ENSSSCG00000004364	100156102	1	HACE1	protein_coding	70993342	71105012	HECT domain and ankyrin repeat containing E3 ubiquitin protein ligase 1 [Source:VGNC Symbol;Acc:VGNC:88769]
ENSSSCG00000055927		1		lncRNA	232130038	232137404
ENSSSCG00000041713		1		lncRNA	232163134	232165135
ENSSSCG00000061344		1		lncRNA	232201985	232205043
ENSSSCG00000005043	100518289	1	DDHD1	protein_coding	182667428	182754207	DDHD domain containing 1 [Source:VGNC Symbol;Acc:VGNC:87205]
ENSSSCG00000057315		1		lncRNA	232217499	232222912
ENSSSCG00000053831		1		lncRNA	232520433	232525118
ENSSSCG00000052615		1		lncRNA	232533295	232538244
ENSSSCG00000043786		1		lncRNA	232588438	232594057
ENSSSCG00000004254	100156679	1	DCBLD1	protein_coding	44276675	44373687	discoidin, CUB and LCCL domain containing 1 [Source:VGNC Symbol;Acc:VGNC:87179]
ENSSSCG00000059238		1		lncRNA	232596957	232603251
ENSSSCG00000043441		1		lncRNA	232621096	232624771
ENSSSCG00000055465		1		lncRNA	232674185	232680524
ENSSSCG00000052069		1		lncRNA	232756708	232761166
ENSSSCG00000061420		1		lncRNA	232799280	232839322
ENSSSCG00000063145		1		lncRNA	232896339	232899620
ENSSSCG00000057344		1		lncRNA	233026955	233033689
ENSSSCG00000063291		1		lncRNA	233036184	233042140
ENSSSCG00000054831		1		lncRNA	233104025	233109320
ENSSSCG00000055999		1		lncRNA	233113279	233120309
ENSSSCG00000061404		1		lncRNA	233137350	233141442
ENSSSCG00000053722		1		lncRNA	233140449	233145645
ENSSSCG00000060841		1		lncRNA	233351713	233357658
ENSSSCG00000061657		1		lncRNA	233399480	233403551
ENSSSCG00000055736		1		lncRNA	233498484	233503131
ENSSSCG00000053577		1		lncRNA	233547895	233551067
ENSSSCG00000055350		1		lncRNA	233729369	233735944
ENSSSCG00000057019		1		lncRNA	233984095	233987552
ENSSSCG00000046602		1		lncRNA	233984098	233986795
ENSSSCG00000026978	100156931	1	ROS1	protein_coding	44410351	44534874	ROS proto-onco 1, receptor tyrosine kinase [Source:VGNC Symbol;Acc:VGNC:92411]
ENSSSCG00000053295		1		lncRNA	234065629	234068945
ENSSSCG00000005045	100113425	1	BMP4	protein_coding	183416146	183422637	bone morphotic protein 4 [Source:VGNC Symbol;Acc:VGNC:85843]
ENSSSCG00000057291		1		lncRNA	234171656	234177293
ENSSSCG00000062661		1		lncRNA	234599277	234604727
ENSSSCG00000058160		1		lncRNA	234972420	234977888
ENSSSCG00000062380		1		lncRNA	235082476	235088994
ENSSSCG00000005047	397589	1	CDKN3	protein_coding	183792688	183809174	cyclin dependent kinase inhibitor 3 [Source:VGNC Symbol;Acc:VGNC:86517]
ENSSSCG00000019939		1		snoRNA	232489748	232489888
ENSSSCG00000018266		1	U6	snRNA	230466111	230466203	U6 spliceosomal RNA [Source:RFAM;Acc:RF00026]
ENSSSCG00000037612	100738513	1	LIN28B	protein_coding	71159251	71296217	lin-28 homolog B [Source:VGNC Symbol;Acc:VGNC:89729]
ENSSSCG00000052732		1	U6	snRNA	231045148	231045251	U6 spliceosomal RNA [Source:RFAM;Acc:RF00026]
ENSSSCG00000000598	100152242	5	SLC15A5	protein_coding	56345871	56429368	solute carrier family 15 member 5 [Source:VGNC Symbol;Acc:VGNC:92938]
ENSSSCG00000004366	100153106	1	BVES	protein_coding	71314274	71360175	blood vessel epicardial substance [Source:VGNC Symbol;Acc:VGNC:103040]
ENSSSCG00000027256	100154949	1	CNIH1	protein_coding	183810849	183829207	cornichon family AMPA receptor auxiliary protein 1 [Source:VGNC Symbol;Acc:VGNC:86820]
ENSSSCG00000045461		1		protein_coding	44505565	44547070
ENSSSCG00000004255	100739384	1	VGLL2	protein_coding	44549412	44557797	vestigial like family member 2 [Source:VGNC Symbol;Acc:VGNC:94822]
ENSSSCG00000000599	100153841	5	DERA	protein_coding	56590980	56706458	deoxyribose-phosphate aldolase [Source:VGNC Symbol;Acc:VGNC:87260]
ENSSSCG00000004367	100151910	1	POPDC3	protein_coding	71380770	71400191	popeye domain containing 3 [Source:VGNC Symbol;Acc:VGNC:91668]
ENSSSCG00000039333	102161990	1	RFX6	protein_coding	44765451	44823510	regulatory factor X6 [Source:VGNC Symbol;Acc:VGNC:92247]
ENSSSCG00000004368	445540	1	PREP	protein_coding	71496306	71636747	prolyl endopeptidase [Source:VGNC Symbol;Acc:VGNC:103157]
ENSSSCG00000026294	100625819	1	GMFB	protein_coding	183846680	183863398	glia maturation factor beta [Source:VGNC Symbol;Acc:VGNC:88509]
ENSSSCG00000053030	100152099	1	GPRC6A	protein_coding	44854512	44874777	G protein-coupled receptor class C group 6 member A [Source:HGNC Symbol;Acc:HGNC:18510]
ENSSSCG00000035648	100154996	1	MANEA	protein_coding	62887881	62945583	mannosidase endo-alpha [Source:VGNC Symbol;Acc:VGNC:89971]
ENSSSCG00000038522	100152527	1	FAM162B	protein_coding	44889665	44897571	family with sequence similarity 162 member B [Source:VGNC Symbol;Acc:VGNC:87919]
ENSSSCG00000035259	110260283	1	PHF3	protein_coding	45219448	45296401	PHD finger protein 3 [Source:VGNC Symbol;Acc:VGNC:91387]
ENSSSCG00000021451	100625719	1	CGRRF1	protein_coding	183876919	183903897	cell growth regulator with ring finger domain 1 [Source:VGNC Symbol;Acc:VGNC:86617]
ENSSSCG00000038507	414391	1	RPS29	protein_coding	179454928	179461631	ribosomal protein S29 [Source:NCBI gene (formerly Entrezgene);Acc:414391]
ENSSSCG00000042849		1		protein_coding	63600847	63605716
ENSSSCG00000004269		1		protein_coding	46531662	46649722
ENSSSCG00000004339	100153617	1	UFL1	protein_coding	63638596	63700476	UFM1 specific ligase 1 [Source:NCBI gene (formerly Entrezgene);Acc:100153617]
ENSSSCG00000005004	100518890	1	LRR1	protein_coding	179462247	179475334	leucine rich repeat protein 1 [Source:VGNC Symbol;Acc:VGNC:98076]
ENSSSCG00000004244	396919	1	MAN1A1	protein_coding	42729722	42896283	mannosidase alpha class 1A member 1 [Source:VGNC Symbol;Acc:VGNC:89966]
ENSSSCG00000004347	100156082	1	FBXL4	protein_coding	65872123	65935703	F-box and leucine rich repeat protein 4 [Source:VGNC Symbol;Acc:VGNC:98007]
ENSSSCG00000004357	100154026	1	SIM1	protein_coding	67214337	67294397	SIM bHLH transcription factor 1 [Source:VGNC Symbol;Acc:VGNC:92876]
ENSSSCG00000005006	396952	1	RPL36AL	protein_coding	179476640	179479147	ribosomal protein L36a like [Source:NCBI gene (formerly Entrezgene);Acc:396952]
ENSSSCG00000004275	100513127	1	FAM135A	protein_coding	50579715	50716357	family with sequence similarity 135 member A [Source:VGNC Symbol;Acc:VGNC:87904]
ENSSSCG00000037697	397206	5	MGP	protein_coding	57665248	57669764	matrix Gla protein [Source:NCBI gene (formerly Entrezgene);Acc:397206]
ENSSSCG00000035611		1	MGAT2	protein_coding	179477992	179479801	alpha-1,6-mannosyl-glycoprotein 2-beta-N-acetylglucosaminyltransferase [Source:HGNC Symbol;Acc:HGNC:7045]
ENSSSCG00000058931	100521173	1	DNAAF2	protein_coding	179482208	179491142	dynein axonemal assembly factor 2 [Source:HGNC Symbol;Acc:HGNC:20188]
ENSSSCG00000005008	100521651	1	POLE2	protein_coding	179495214	179529896	DNA polymerase epsilon 2, accessory subunit [Source:HGNC Symbol;Acc:HGNC:9178]
ENSSSCG00000059955	100156675	5	PDE6H	protein_coding	57556149	57594423	phosphodiesterase 6H [Source:NCBI gene (formerly Entrezgene);Acc:100156675]
ENSSSCG00000008582	100738869	3		protein_coding	114500933	114537372	family with sequence similarity 228 member A [Source:VGNC Symbol;Acc:VGNC:87962]
ENSSSCG00000004358	100625273	1	ASCC3	protein_coding	67331948	67657085	activating signal cointegrator 1 complex subunit 3 [Source:VGNC Symbol;Acc:VGNC:85571]
ENSSSCG00000033337	100155466	5	ARHGDIB	protein_coding	57576776	57598869	Rho GDP dissociation inhibitor beta [Source:NCBI gene (formerly Entrezgene);Acc:100155466]
ENSSSCG00000000605	100153865	5	ERP27	protein_coding	57599802	57626628	endoplasmic reticulum protein 27 [Source:VGNC Symbol;Acc:VGNC:87781]
ENSSSCG00000008584	100738909	3	FAM228B	protein_coding	114537226	114577956	family with sequence similarity 228 member B [Source:HGNC Symbol;Acc:HGNC:24736]
ENSSSCG00000008585	100521444	3	PFN4	protein_coding	114578199	114585194	profilin family member 4 [Source:VGNC Symbol;Acc:VGNC:91340]
ENSSSCG00000004270	100736796	1	ADGRB3	protein_coding	48886491	49619769	adhesion G protein-coupled receptor B3 [Source:VGNC Symbol;Acc:VGNC:85122]
ENSSSCG00000008586	100521786	3	TP53I3	protein_coding	114600224	114605448	tumor protein p53 inducible protein 3 [Source:VGNC Symbol;Acc:VGNC:94328]
ENSSSCG00000032489	110262107	1	KLHDC1	protein_coding	179540547	179605628	kelch domain containing 1 [Source:VGNC Symbol;Acc:VGNC:89501]
ENSSSCG00000000607	100152653	5	ART4	protein_coding	57708897	57735586	ADP-ribosyltransferase 4 [Source:VGNC Symbol;Acc:VGNC:103218]
ENSSSCG00000004990	100156782	1	LRFN5	protein_coding	171906198	172177720	leucine rich repeat and fibronectin type III domain containing 5 [Source:VGNC Symbol;Acc:VGNC:89807]
ENSSSCG00000008587	100521960	3	SF3B6	protein_coding	114605971	114620563	splicing factor 3b subunit 6 [Source:VGNC Symbol;Acc:VGNC:98313]
ENSSSCG00000061940		1		protein_coding	50022721	50024204
ENSSSCG00000045531	100522131	3	FKBP1B	protein_coding	114623532	114634628	FKBP prolyl isomerase 1B [Source:VGNC Symbol;Acc:VGNC:106579]
ENSSSCG00000004340	100152075	1	FHL5	protein_coding	63705936	63754067	four and a half LIM domains 5 [Source:VGNC Symbol;Acc:VGNC:88130]
ENSSSCG00000055064		1		protein_coding	43898657	43901287
ENSSSCG00000058693		1		processed_pseudogene	45342451	45342642
ENSSSCG00000005009	100154557	1	KLHDC2	protein_coding	179604921	179633156	kelch domain containing 2 [Source:VGNC Symbol;Acc:VGNC:89503]
ENSSSCG00000043582		1		lncRNA	40662415	40697821
ENSSSCG00000062347		1		lncRNA	41768564	41771898
ENSSSCG00000063225		1		lncRNA	41784003	41789407
ENSSSCG00000008589	100518727	3	WDCP	protein_coding	114636283	114652991	WD repeat and coiled coil containing [Source:VGNC Symbol;Acc:VGNC:94901]
ENSSSCG00000059734		1		lncRNA	41849853	41854700
ENSSSCG00000035240	100152431	1	GPR63	protein_coding	63911310	63973869	G protein-coupled receptor 63 [Source:VGNC Symbol;Acc:VGNC:88634]
ENSSSCG00000061474		1		lncRNA	41849861	41853939
ENSSSCG00000005011	100156579	1	NEMF	protein_coding	179622755	179670996	nuclear export mediator factor [Source:VGNC Symbol;Acc:VGNC:90685]
ENSSSCG00000032312	595117	1	RAB11A	protein_coding	163858123	163891527	RAB11A, member RAS oncogene family [Source:NCBI gene (formerly Entrezgene);Acc:595117]
ENSSSCG00000052772		1		lncRNA	41903165	41905568
ENSSSCG00000000610	100511991	5	SMCO3	protein_coding	57740226	57746997	single-pass membrane protein with coiled-coil domains 3 [Source:VGNC Symbol;Acc:VGNC:93245]
ENSSSCG00000062778		1		lncRNA	41993647	41998544
ENSSSCG00000004342	100157673	1	NDUFAF4	protein_coding	64034406	64044800	NADH:ubiquinone oxidoreductase complex assembly factor 4 [Source:VGNC Symbol;Acc:VGNC:90641]
ENSSSCG00000062667		1		lncRNA	42106456	42109822
ENSSSCG00000008590	100522434	3	MFSD2B	protein_coding	114659872	114672018	MFSD2 lysolipid transporter B, sphingolipid [Source:VGNC Symbol;Acc:VGNC:90189]
ENSSSCG00000057815		1		lncRNA	42446852	42451812
ENSSSCG00000054004		1		lncRNA	43289329	43293790
ENSSSCG00000000611	100739009	5		protein_coding	57750015	57768498
ENSSSCG00000056940		1		lncRNA	43313989	43320220
ENSSSCG00000056101	100157279	1	POU3F2	protein_coding	65835995	65837323	POU class 3 homeobox 2 [Source:HGNC Symbol;Acc:HGNC:9215]
ENSSSCG00000060433		1		lncRNA	43317752	43324741
ENSSSCG00000052010		1		lncRNA	43323772	43326929
ENSSSCG00000062752		1		lncRNA	43330588	43333639
ENSSSCG00000045756		1		protein_coding	71456042	71457405
ENSSSCG00000005012	780425	1	ARF6	protein_coding	179713299	179717841	ADP ribosylation factor 6 [Source:VGNC Symbol;Acc:VGNC:85448]
ENSSSCG00000043532		1		lncRNA	43565036	43583553
ENSSSCG00000021122	100627725	5	TPH2	protein_coding	35918370	36017509	tryptophan hydroxylase 2 [Source:VGNC Symbol;Acc:VGNC:94336]
ENSSSCG00000050274		1		processed_pseudogene	66673443	66674538
ENSSSCG00000045405		1		lncRNA	44151339	44154814
ENSSSCG00000057772		1		lncRNA	62266677	62269327
ENSSSCG00000049406		1		lncRNA	63306362	63312418
ENSSSCG00000063275		1		lncRNA	44557923	44621795
ENSSSCG00000060544		1		lncRNA	63315397	63321412
ENSSSCG00000058430		1		lncRNA	63363627	63366877
ENSSSCG00000041223		1		lncRNA	44630176	44632835
ENSSSCG00000005029	100154555	1	RTRAF	protein_coding	181681352	181698979	RNA transcription, translation and transport factor [Source:NCBI gene (formerly Entrezgene);Acc:100154555]
ENSSSCG00000047501		1		lncRNA	63387627	63390836
ENSSSCG00000059402		1		lncRNA	63426599	63432813
ENSSSCG00000056624		1		lncRNA	63434197	63437586
ENSSSCG00000061626		1		lncRNA	63771915	63776838
ENSSSCG00000062515		1		lncRNA	44695923	44702494
ENSSSCG00000060707		1		lncRNA	64027142	64032034
ENSSSCG00000033753	100522609	3	UBXN2A	protein_coding	114673035	114714178	UBX domain protein 2A [Source:VGNC Symbol;Acc:VGNC:94677]
ENSSSCG00000063200		1		lncRNA	64520932	64526659
ENSSSCG00000042509		1		lncRNA	64787766	64793438
ENSSSCG00000045454		1		lncRNA	64803186	64805978
ENSSSCG00000060554		1		lncRNA	44846622	44851712
ENSSSCG00000048135		1		lncRNA	64935230	64937544
ENSSSCG00000042619		1		lncRNA	65171267	65185147
ENSSSCG00000051730		1		lncRNA	65231832	65235426
ENSSSCG00000047707		1		lncRNA	65274829	65276601
ENSSSCG00000044402		1		lncRNA	65324383	65327097
ENSSSCG00000005030	100156994	1	NID2	protein_coding	181699106	181815167	nidogen 2 [Source:VGNC Symbol;Acc:VGNC:90743]
ENSSSCG00000053196		1		lncRNA	65491324	65497658
ENSSSCG00000053772		1		lncRNA	44879531	44884746
ENSSSCG00000061127		1		lncRNA	65526005	65529309
ENSSSCG00000062408		1		lncRNA	45161981	45165193
ENSSSCG00000062363		1		lncRNA	65599424	65602115
ENSSSCG00000056194		1		lncRNA	45396643	45399910
ENSSSCG00000041783		3		protein_coding	114677769	114700281
ENSSSCG00000057168		1		lncRNA	65614217	65618244
ENSSSCG00000047816		5		pseudogene	57780000	57780297	H4 histone 16, pseudo [Source:VGNC Symbol;Acc:VGNC:109851]
ENSSSCG00000059792		1		lncRNA	45577597	45582797
ENSSSCG00000061780		1		lncRNA	65633945	65639495
ENSSSCG00000049526		1		lncRNA	46070671	46075967
ENSSSCG00000053851		1		lncRNA	65647040	65650406
ENSSSCG00000004939	100515463	1	MEGF11	protein_coding	163894312	164275442	multiple EGF like domains 11 [Source:VGNC Symbol;Acc:VGNC:103126]
ENSSSCG00000043225		1		lncRNA	65824767	65833382
ENSSSCG00000059926		1		lncRNA	65838747	65842850
ENSSSCG00000055766		1		lncRNA	65999175	66007125
ENSSSCG00000051931		1		lncRNA	66090288	66096023
ENSSSCG00000058291		1		lncRNA	46332465	46334007
ENSSSCG00000054194		1		lncRNA	66160354	66165830
ENSSSCG00000057553		1		lncRNA	66223781	66229259
ENSSSCG00000059866		1		lncRNA	66223917	66229277
ENSSSCG00000046110		1		lncRNA	66520519	66525575
ENSSSCG00000062113		1		lncRNA	67302525	67307718
ENSSSCG00000026724	397193	5	GUCY2C	protein_coding	57822563	57902467	guanylate cyclase 2C [Source:NCBI gene (formerly Entrezgene);Acc:397193]
ENSSSCG00000062499		1		lncRNA	67993057	67996183
ENSSSCG00000059823		1		lncRNA	64459963	65350717
ENSSSCG00000057054	100524418	1	PTGDR	protein_coding	181955339	181966178	prostaglandin D2 receptor [Source:HGNC Symbol;Acc:HGNC:9591]
ENSSSCG00000008591	100518905	3	ATAD2B	protein_coding	114722321	114846644	ATPase family AAA domain containing 2B [Source:VGNC Symbol;Acc:VGNC:85600]
ENSSSCG00000063379		1		lncRNA	47518750	47523776
ENSSSCG00000021862	100127164	1	PTGER2	protein_coding	181994560	182009953	prostaglandin E receptor 2 [Source:HGNC Symbol;Acc:HGNC:9594]
ENSSSCG00000060802		1		lncRNA	48704318	48709773
ENSSSCG00000046711		1		lncRNA	48755552	48759132
ENSSSCG00000058751		1	U6	snRNA	64943610	64943716	U6 spliceosomal RNA [Source:RFAM;Acc:RF00026]
ENSSSCG00000005027	100157790	1	FRMD6	protein_coding	181338525	181416840	FERM domain containing 6 [Source:VGNC Symbol;Acc:VGNC:88239]
ENSSSCG00000018969		1	U6	snRNA	65460753	65460860	U6 spliceosomal RNA [Source:RFAM;Acc:RF00026]
ENSSSCG00000020518		1	U6	snRNA	62722215	62722312	U6 spliceosomal RNA [Source:RFAM;Acc:RF00026]
ENSSSCG00000019812		1	MIR2113	miRNA	65162859	65162949	microRNA 2113 [Source:HGNC Symbol;Acc:HGNC:37058]
ENSSSCG00000036760	100518485	5	LRRC10	protein_coding	33879766	33880602	leucine rich repeat containing 10 [Source:VGNC Symbol;Acc:VGNC:89825]
ENSSSCG00000048270		1		lncRNA	48870497	48872159
ENSSSCG00000057794		1		lncRNA	49849909	49855609
ENSSSCG00000062081		1		lncRNA	50513582	50519104
ENSSSCG00000055234		1		lncRNA	50535895	50540876
ENSSSCG00000047735		1		lncRNA	48714397	48885721
ENSSSCG00000028092	102165618	1		protein_coding	181428919	181651972	G protein subunit gamma 2 [Source:VGNC Symbol;Acc:VGNC:88536]
ENSSSCG00000057970	100155493	5	PLBD1	protein_coding	57948779	58022058	phospholipase B domain containing 1 [Source:NCBI gene (formerly Entrezgene);Acc:100155493]
ENSSSCG00000054924		1	U6	snRNA	48788853	48788959	U6 spliceosomal RNA [Source:RFAM;Acc:RF00026]
ENSSSCG00000008593	100522799	3	KLHL29	protein_coding	114871164	115177466	kelch like family member 29 [Source:VGNC Symbol;Acc:VGNC:89524]
ENSSSCG00000063060		1	U6	snRNA	49086341	49086447	U6 spliceosomal RNA [Source:RFAM;Acc:RF00026]
ENSSSCG00000020480		1	U6	snRNA	47233226	47233330	U6 spliceosomal RNA [Source:RFAM;Acc:RF00026]
ENSSSCG00000044002		3		protein_coding	115815284	115816416
ENSSSCG00000043187		1	U2	snRNA	47314290	47314401	U2 spliceosomal RNA [Source:RFAM;Acc:RF00004]
ENSSSCG00000019126		1	U6	snRNA	44836936	44837050	U6 spliceosomal RNA [Source:RFAM;Acc:RF00026]
ENSSSCG00000004941	100515640	1	DIS3L	protein_coding	164310448	164353537	DIS3 like exosome 3'-5' exoribonuclease [Source:VGNC Symbol;Acc:VGNC:87316]
ENSSSCG00000020423		1		snRNA	43628677	43628800
ENSSSCG00000000612	100513013	5	ATF7IP	protein_coding	58022741	58133399	activating transcription factor 7 interacting protein [Source:VGNC Symbol;Acc:VGNC:85611]
ENSSSCG00000004942	100153268	1	TIPIN	protein_coding	164350705	164369223	TIMELESS interacting protein [Source:VGNC Symbol;Acc:VGNC:94001]
ENSSSCG00000048838		3		protein_coding	116447456	116524248
ENSSSCG00000046948		1		protein_coding	179247746	179253518
ENSSSCG00000040767		4		protein_coding	6884861	6887972
ENSSSCG00000004943	100233191	1	MAP2K1	protein_coding	164381845	164471226	mitogen-activated protein kinase kinase 1 [Source:NCBI gene (formerly Entrezgene);Acc:100233191]
ENSSSCG00000045339		4		protein_coding	6889363	6892562
ENSSSCG00000036735	100738287	1	VCPKMT	protein_coding	179899646	179906967	valosin containing protein lysine methyltransferase [Source:VGNC Symbol;Acc:VGNC:98406]
ENSSSCG00000008595	100523371	3	APOB	protein_coding	117250096	117316200	apolipoprotein B [Source:NCBI gene (formerly Entrezgene);Acc:100523371]
ENSSSCG00000005015	100156602	1	SOS2	protein_coding	179907590	180015220	SOS Ras/Rho guanine nucleotide exchange factor 2 [Source:VGNC Symbol;Acc:VGNC:93344]
ENSSSCG00000050792		1		protein_coding	179978658	179983974
ENSSSCG00000005016	100152180	1	L2HGDH	protein_coding	180020863	180069146	L-2-hydroxyglutarate dehydrogenase [Source:VGNC Symbol;Acc:VGNC:89611]
ENSSSCG00000048702		4		lncRNA	6903895	6980870
ENSSSCG00000061207		4		lncRNA	6969995	6972458
ENSSSCG00000062156		5		lncRNA	33892659	33895175
ENSSSCG00000047280		4		lncRNA	6975003	6977972
ENSSSCG00000048678		4		lncRNA	7008410	7014010
ENSSSCG00000060918		4		lncRNA	7009361	7014021
ENSSSCG00000062256		4		lncRNA	7182075	7184734
ENSSSCG00000000614	100626022	5	GRIN2B	protein_coding	58480528	58927558	glutamate ionotropic receptor NMDA type subunit 2B [Source:VGNC Symbol;Acc:VGNC:88684]
ENSSSCG00000058460		4		lncRNA	7373873	7378439
ENSSSCG00000062304		4		lncRNA	7560280	7565492
ENSSSCG00000057866		4		lncRNA	7581417	7583852
ENSSSCG00000052723		4		lncRNA	7598274	7604712
ENSSSCG00000046642		4		lncRNA	7682910	7770660
ENSSSCG00000054699		4		lncRNA	7755131	7759261
ENSSSCG00000046736		4		lncRNA	7767223	7769434
ENSSSCG00000031354	100157404	1	DMAC2L	protein_coding	180068973	180081412	distal membrane arm assembly component 2 like [Source:VGNC Symbol;Acc:VGNC:96729]
ENSSSCG00000057460		4		lncRNA	7771244	7774365
ENSSSCG00000053948		5		lncRNA	36147092	36152198
ENSSSCG00000044028		4		lncRNA	7789406	7796013
ENSSSCG00000038941	100157710	1	SNAPC5	protein_coding	164467599	164475011	small nuclear RNA activating complex polypeptide 5 [Source:VGNC Symbol;Acc:VGNC:93283]
ENSSSCG00000000571	100127449	5	ABCC9	protein_coding	51536526	51691595	ATP binding cassette subfamily C member 9 [Source:VGNC Symbol;Acc:VGNC:84960]
ENSSSCG00000059334		4		lncRNA	7814542	7849382
ENSSSCG00000061364		4		lncRNA	7842340	7848611
ENSSSCG00000060435		4		lncRNA	7873143	7878491
ENSSSCG00000050353		4		lncRNA	8623620	8640620
ENSSSCG00000004945	100038029	1	RPL4	protein_coding	164475357	164481534	ribosomal protein L4 [Source:VGNC Symbol;Acc:VGNC:109409]
ENSSSCG00000060377		4		lncRNA	8663329	8665012
ENSSSCG00000053430		4		lncRNA	8973601	8978648
ENSSSCG00000045660		4		lncRNA	9572132	9623190
ENSSSCG00000056041		4		lncRNA	10029268	10033899
ENSSSCG00000005787	100158188	1	CTDP1	protein_coding	145769771	145811678	CTD phosphatase subunit 1 [Source:VGNC Symbol;Acc:VGNC:87058]
ENSSSCG00000042798		4		lncRNA	6952833	6960847
ENSSSCG00000034516	100152969	1	CDKL1	protein_coding	180078659	180145054	cyclin dependent kinase like 1 [Source:VGNC Symbol;Acc:VGNC:86510]
ENSSSCG00000060096		4		lncRNA	6961633	6966035
ENSSSCG00000047438		4		lncRNA	6983256	6990421
ENSSSCG00000027654	100622872	1	NETO1	protein_coding	150711628	150817437	neuropilin and tolloid like 1 [Source:VGNC Symbol;Acc:VGNC:90690]
ENSSSCG00000055353		4		lncRNA	7195093	7374012
ENSSSCG00000054306		4		lncRNA	7854715	7860993
ENSSSCG00000036634	102161529	1	MAP4K5	protein_coding	180164458	180299496	mitogen-activated protein kinase kinase kinase kinase 5 [Source:VGNC Symbol;Acc:VGNC:98115]
ENSSSCG00000005785	100524545	1	PCSK6	protein_coding	145508534	145695666	proprotein convertase subtilisin/kexin type 6 [Source:VGNC Symbol;Acc:VGNC:103148]
ENSSSCG00000018757	100498705	4	ssc-mir-30d	miRNA	6948669	6948747	ssc-mir-30d [Source:miRBase;Acc:MI0013091]
ENSSSCG00000004946	100516481	1	ZWILCH	protein_coding	164481964	164527223	zwilch kinetochore protein [Source:VGNC Symbol;Acc:VGNC:95341]
ENSSSCG00000031682	104797353	4	ssc-mir-9795	miRNA	8276935	8277018	ssc-mir-9795 [Source:miRBase;Acc:MI0031559]
ENSSSCG00000019231	100316573	4	ssc-mir-30b	miRNA	6952794	6952869	ssc-mir-30b [Source:miRBase;Acc:MI0008215]
ENSSSCG00000000573	100152631	5	KCNJ8	protein_coding	51696188	51703813	potassium inwardly rectifying channel subfamily J member 8 [Source:VGNC Symbol;Acc:VGNC:89361]
ENSSSCG00000048049		1		protein_coding	180261624	180266784
ENSSSCG00000034733	100520022	5	CMAS	protein_coding	51438020	51458615	cytidine monophosphate N-acetylneuraminic acid synthetase [Source:VGNC Symbol;Acc:VGNC:86797]
ENSSSCG00000005020	100158193	1	ATL1	protein_coding	180299256	180405837	atlastin GTPase 1 [Source:VGNC Symbol;Acc:VGNC:85627]
ENSSSCG00000005786	100156573	1	SNRPA1	protein_coding	145707413	145719385	small nuclear ribonucleoprotein polypeptide A' [Source:HGNC Symbol;Acc:HGNC:11152]
ENSSSCG00000025357	100625316	3	LDAH	protein_coding	117463809	117571899	lipid droplet associated hydrolase [Source:VGNC Symbol;Acc:VGNC:89666]
ENSSSCG00000051767		1		protein_coding	164482680	164485757
ENSSSCG00000004947	100517209	1	LCTL	protein_coding	164526502	164540118	lactase like [Source:VGNC Symbol;Acc:VGNC:89665]
ENSSSCG00000021410	100624126	5	STRAP	protein_coding	56717207	56736862	serine/threonine kinase receptor associated protein [Source:VGNC Symbol;Acc:VGNC:109448]
ENSSSCG00000004948	100152069	1	SMAD6	protein_coding	164656887	164735704	SMAD family member 6 [Source:VGNC Symbol;Acc:VGNC:93220]
ENSSSCG00000028931	100624534	3	GDF7	protein_coding	117587430	117592466	growth differentiation factor 7 [Source:VGNC Symbol;Acc:VGNC:88403]
ENSSSCG00000004971	100154048	1	TLE3	protein_coding	167808510	167855911	TLE family member 3, transcriptional corepressor [Source:VGNC Symbol;Acc:VGNC:94016]
ENSSSCG00000030115	100625429	3	HS1BP3	protein_coding	117609040	117648383	HCLS1 binding protein 3 [Source:VGNC Symbol;Acc:VGNC:88976]
ENSSSCG00000000600	100525921	5	EPS8	protein_coding	56817606	57005113	epidermal growth factor receptor pathway substrate 8 [Source:VGNC Symbol;Acc:VGNC:87749]
ENSSSCG00000005021	100156165	1	SAV1	protein_coding	180406162	180434196	salvador family WW domain containing protein 1 [Source:VGNC Symbol;Acc:VGNC:92588]
ENSSSCG00000038767	414286	1	MBP	protein_coding	147590865	147685290	myelin basic protein [Source:NCBI gene (formerly Entrezgene);Acc:414286]
ENSSSCG00000004963	100155298	1		protein_coding	166664260	166675079
ENSSSCG00000005022	100157402	1	NIN	protein_coding	180479758	180592241	ninein [Source:VGNC Symbol;Acc:VGNC:90745]
ENSSSCG00000032244	100415935	1	SPESP1	protein_coding	166818037	166841693	sperm equatorial segment protein 1 [Source:NCBI gene (formerly Entrezgene);Acc:100415935]
ENSSSCG00000004966	100156068	1	NOX5	protein_coding	166868087	166907522	NADPH oxidase 5 [Source:VGNC Symbol;Acc:VGNC:90832]
ENSSSCG00000047620		5		protein_coding	56828611	56831756
ENSSSCG00000026078	100154444	1	GLCE	protein_coding	167007939	167122186	glucuronic acid epimerase [Source:VGNC Symbol;Acc:VGNC:88477]
ENSSSCG00000000601	100524563	5	PTPRO	protein_coding	57019745	57263346	protein tyrosine phosphatase receptor type O [Source:VGNC Symbol;Acc:VGNC:98226]
ENSSSCG00000004968	100521597	1	PAQR5	protein_coding	167154660	167231039	progestin and adipoQ receptor family member 5 [Source:VGNC Symbol;Acc:VGNC:91175]
ENSSSCG00000005024	100141306	1	PYGL	protein_coding	180620314	180719979	glycogen phosphorylase L [Source:NCBI gene (formerly Entrezgene);Acc:100141306]
ENSSSCG00000058357		3		protein_coding	112883538	112888832
ENSSSCG00000004969	100522116	1	KIF23	protein_coding	167239997	167281245	kinesin family member 23 [Source:VGNC Symbol;Acc:VGNC:103113]
ENSSSCG00000051169		3		protein_coding	113192796	113194523
ENSSSCG00000055154		3		protein_coding	114863305	114866440
ENSSSCG00000000602	100155884	5	RERG	protein_coding	57349382	57462804	RAS like estrogen regulated growth inhibitor [Source:VGNC Symbol;Acc:VGNC:92217]
ENSSSCG00000039066		3		protein_coding	115962915	115965819
ENSSSCG00000046275		3		processed_pseudogene	115967128	115969069
ENSSSCG00000058927		3		lncRNA	112375823	112378828
ENSSSCG00000048042		3		lncRNA	112390797	112398764
ENSSSCG00000060465		3		lncRNA	113180827	113184789
ENSSSCG00000048907		3		lncRNA	113195865	113198491
ENSSSCG00000052682		3		lncRNA	113200319	113204147
ENSSSCG00000004970	100170119	1	RPLP1	protein_coding	167296094	167298263	ribosomal protein lateral stalk subunit P1 [Source:NCBI gene (formerly Entrezgene);Acc:100170119]
ENSSSCG00000056551		3		lncRNA	113206944	113210403
ENSSSCG00000031329	100625270	5	ST8SIA1	protein_coding	51211336	51358144	ST8 alpha-N-acetyl-neuraminide alpha-2,8-sialyltransferase 1 [Source:VGNC Symbol;Acc:VGNC:93516]
ENSSSCG00000056367		3		lncRNA	113206966	113210405
ENSSSCG00000023533	100621373	1	ZNF236	protein_coding	147690556	147782129	zinc finger protein 236 [Source:VGNC Symbol;Acc:VGNC:95209]
ENSSSCG00000026594	100621352	5		protein_coding	51395984	51426342
ENSSSCG00000051648		3		lncRNA	113478726	113483698
ENSSSCG00000004952	397260	1	SMAD3	protein_coding	164998103	165124449	SMAD family member 3 [Source:VGNC Symbol;Acc:VGNC:93217]
ENSSSCG00000005023	100523298	1	ABHD12B	protein_coding	180639898	180661065	abhydrolase domain containing 12B [Source:VGNC Symbol;Acc:VGNC:84971]
ENSSSCG00000044418		3		lncRNA	113515116	113522952
ENSSSCG00000036723	100101477	5	EMP1	protein_coding	59244691	59268025	epithelial membrane protein 1 [Source:VGNC Symbol;Acc:VGNC:87688]
ENSSSCG00000041111		3		lncRNA	113517808	113522940
ENSSSCG00000063005		3		lncRNA	113603909	113609135
ENSSSCG00000062306		3		lncRNA	113985207	113989130
ENSSSCG00000052998		3		lncRNA	115201259	115204802
ENSSSCG00000047947		3		lncRNA	115323327	115458468
ENSSSCG00000041403		3		lncRNA	115403922	115408898
ENSSSCG00000049469		3		lncRNA	115419974	115423338
ENSSSCG00000039316	100513795	5	GSG1	protein_coding	59391338	59411230	germ cell associated 1 [Source:VGNC Symbol;Acc:VGNC:88721]
ENSSSCG00000004859	106504155	1	ZNF516	protein_coding	147984481	148087719	zinc finger protein 516 [Source:VGNC Symbol;Acc:VGNC:95256]
ENSSSCG00000005025	100153738	1	TRIM9	protein_coding	180723287	180830243	tripartite motif containing 9 [Source:VGNC Symbol;Acc:VGNC:94434]
ENSSSCG00000061200		3		lncRNA	115469079	115473898
ENSSSCG00000059406		3		lncRNA	115469170	115473926
ENSSSCG00000057790		3		lncRNA	115505506	115510619
ENSSSCG00000055684		3		lncRNA	115537440	115542646
ENSSSCG00000051807		3		lncRNA	115544129	115547495
ENSSSCG00000061258		3		lncRNA	115578911	115583362
ENSSSCG00000047802		3		lncRNA	115636671	115643910
ENSSSCG00000055810		3		lncRNA	115661984	115666015
ENSSSCG00000004856	397318	1	NFATC1	protein_coding	145911046	146008139	nuclear factor of activated T cells 1 [Source:NCBI gene (formerly Entrezgene);Acc:397318]
ENSSSCG00000053712		3		lncRNA	115669942	115673400
ENSSSCG00000062326		3		lncRNA	115700290	115706685
ENSSSCG00000063015		3		lncRNA	115783641	115788699
ENSSSCG00000060673		3		lncRNA	115849628	115853477
ENSSSCG00000055914		3		lncRNA	115924069	115929173
ENSSSCG00000004951	100517743	1	AAGAB	protein_coding	165127994	165192924	alpha and gamma adaptin binding protein [Source:VGNC Symbol;Acc:VGNC:84939]
ENSSSCG00000047227		3		lncRNA	115967551	115970469
ENSSSCG00000038422	100152543	1	TMX1	protein_coding	180933859	180951341	thioredoxin related transmembrane protein 1 [Source:VGNC Symbol;Acc:VGNC:94247]
ENSSSCG00000059157		3		lncRNA	116004469	116007477
ENSSSCG00000062998		3		lncRNA	116027654	116033020
ENSSSCG00000055076		3		lncRNA	116034024	116039216
ENSSSCG00000060473		3		lncRNA	116129446	116134271
ENSSSCG00000059581		3		lncRNA	116274130	116279431
ENSSSCG00000043230		3		lncRNA	116277334	116278954
ENSSSCG00000055909		3		lncRNA	116374327	116379321
ENSSSCG00000057448	102166010	1		protein_coding	165193125	165235035
ENSSSCG00000000619	100514349	5	FAM234B	protein_coding	59413064	59491536	family with sequence similarity 234 member B [Source:VGNC Symbol;Acc:VGNC:87964]
ENSSSCG00000062246		3		lncRNA	116782388	116785617
ENSSSCG00000062353		3		lncRNA	116963863	116969181
ENSSSCG00000055185		3		lncRNA	117046691	117051871
ENSSSCG00000056896		3		lncRNA	117083528	117088913
ENSSSCG00000058566		3		lncRNA	117176635	117180062
ENSSSCG00000057169		3		lncRNA	117181256	117186733
ENSSSCG00000004954	100152039	1	C15orf61	protein_coding	165436814	165441736	chromosome 1 C15orf61 homolog [Source:VGNC Symbol;Acc:VGNC:85962]
ENSSSCG00000058139		3		lncRNA	117414145	117419055
ENSSSCG00000005002	100621082	1	MDGA2	protein_coding	176770071	177593876	MAM domain containing glycosylphosphatidylinositol anchor 2 [Source:VGNC Symbol;Acc:VGNC:90092]
ENSSSCG00000048673		3		lncRNA	117426640	117463772
ENSSSCG00000046899		3		lncRNA	117602889	117608935
ENSSSCG00000040275	494567	5	HEBP1	protein_coding	59493194	59523799	heme binding protein 1 [Source:NCBI gene (formerly Entrezgene);Acc:494567]
ENSSSCG00000005001	100514266	1	RPL10L	protein_coding	176603248	176603892	ribosomal protein L10 like [Source:VGNC Symbol;Acc:VGNC:103163]
ENSSSCG00000004955	106504229	1	MAP2K5	protein_coding	165458258	165740297	mitogen-activated protein kinase kinase 5 [Source:VGNC Symbol;Acc:VGNC:103122]
ENSSSCG00000061989	100154737	1		protein_coding	174732225	174734834
ENSSSCG00000029545	100739328	5	GPRC5D	protein_coding	59527895	59545857	G protein-coupled receptor class C group 5 member D [Source:VGNC Symbol;Acc:VGNC:88644]
ENSSSCG00000030679	100736797	1	C14orf28	protein_coding	175145913	175156606	chromosome 1 C14orf28 homolog [Source:VGNC Symbol;Acc:VGNC:85958]
ENSSSCG00000004996	100156355	1	KLHL28	protein_coding	175164040	175178727	kelch like family member 28 [Source:VGNC Symbol;Acc:VGNC:89523]
ENSSSCG00000039397	110260724	5	ETNK1	protein_coding	50914814	50970697	ethanolamine kinase 1 [Source:VGNC Symbol;Acc:VGNC:87806]
ENSSSCG00000027765	100513707	1	TOGARAM1	protein_coding	175198385	175275159	TOG array regulator of axonemal microtubules 1 [Source:VGNC Symbol;Acc:VGNC:94300]
ENSSSCG00000000570	100521725	5	C2CD5	protein_coding	51040514	51132288	C2 calcium dependent domain containing 5 [Source:VGNC Symbol;Acc:VGNC:85995]
ENSSSCG00000004857	100154901	1	ATP9B	protein_coding	146022978	146221769	ATPase phospholipid transporting 9B (putative) [Source:VGNC Symbol;Acc:VGNC:103037]
ENSSSCG00000004956	100152847	1	SKOR1	protein_coding	165751321	165762299	SKI family transcriptional corepressor 1 [Source:VGNC Symbol;Acc:VGNC:92905]
ENSSSCG00000004997	100153928	1	PRPF39	protein_coding	175285270	175317298	pre-mRNA processing factor 39 [Source:VGNC Symbol;Acc:VGNC:91842]
ENSSSCG00000054430		3	U6	snRNA	112867450	112867556	U6 spliceosomal RNA [Source:RFAM;Acc:RF00026]
ENSSSCG00000021217	100152728	1	FKBP3	protein_coding	175317559	175332987	FKBP prolyl isomerase 3 [Source:NCBI gene (formerly Entrezgene);Acc:100152728]
ENSSSCG00000004958	100519005	1	PIAS1	protein_coding	165957132	166087239	protein inhibitor of activated STAT 1 [Source:VGNC Symbol;Acc:VGNC:91410]
ENSSSCG00000040521		1		protein_coding	146060590	146061439
ENSSSCG00000005000	100155917	1	FANCM	protein_coding	175334141	175400685	FA complementation group M [Source:VGNC Symbol;Acc:VGNC:88008]
ENSSSCG00000004858	100513452	1	SALL3	protein_coding	146252155	146273906	spalt like transcription factor 3 [Source:VGNC Symbol;Acc:VGNC:92563]
ENSSSCG00000026517	100519528	1	CALML4	protein_coding	166083629	166099593	calmodulin like 4 [Source:NCBI gene (formerly Entrezgene);Acc:100519528]
ENSSSCG00000038537		5		protein_coding	51801251	51801960
ENSSSCG00000057943		1		protein_coding	148803207	148803680
ENSSSCG00000000576	102161427	5		protein_coding	51810943	51831216
ENSSSCG00000060932		1		protein_coding	148851391	148854756
ENSSSCG00000004957	100156072	1	CLN6	protein_coding	166107228	166126808	CLN6 transmembrane ER protein [Source:VGNC Symbol;Acc:VGNC:86771]
ENSSSCG00000004861	100152487	1	TSHZ1	protein_coding	148906075	148984832	teashirt zinc finger homeobox 1 [Source:VGNC Symbol;Acc:VGNC:94492]
ENSSSCG00000036499	100127154	5		protein_coding	56060060	56118809	LIM domain only 3 [Source:VGNC Symbol;Acc:VGNC:89766]
ENSSSCG00000032488	100737192	1	PTGR3	protein_coding	148987518	148997954	prostaglandin reductase 3 [Source:VGNC Symbol;Acc:VGNC:95049]
ENSSSCG00000053589		1		protein_coding	149226682	149272658
ENSSSCG00000004999	100620483	1	MIS18BP1	protein_coding	175401390	175448276	MIS18 binding protein 1 [Source:VGNC Symbol;Acc:VGNC:90240]
ENSSSCG00000063467		1		pseudogene	149334586	149488572
ENSSSCG00000047027		1		protein_coding	174313029	174317826
ENSSSCG00000036142		5		protein_coding	56167495	56168395
ENSSSCG00000046029		1		protein_coding	180878428	180878805
ENSSSCG00000049486		1		protein_coding	175491688	175493052
ENSSSCG00000063113		1		lncRNA	174425459	174431337
ENSSSCG00000051927		1		lncRNA	175086666	175092261
ENSSSCG00000055454		1		lncRNA	175448399	175453713
ENSSSCG00000063380		1		lncRNA	175479038	175484542
ENSSSCG00000060317		1		lncRNA	175553950	175559173
ENSSSCG00000032580	397567	5	MGST1	protein_coding	56259557	56283965	microsomal glutathione S-transferase 1 [Source:VGNC Symbol;Acc:VGNC:103301]
ENSSSCG00000004869	100516053	1	CNDP1	protein_coding	149521510	149562623	carnosine dipeptidase 1 [Source:VGNC Symbol;Acc:VGNC:86811]
ENSSSCG00000061190		1		lncRNA	175718851	175724134
ENSSSCG00000022419	100158096	1	FEM1B	protein_coding	166162883	166175937	fem-1 homolog B [Source:VGNC Symbol;Acc:VGNC:88083]
ENSSSCG00000060134		1		lncRNA	176279014	176287489
ENSSSCG00000014261	102164210	2	MINAR2	protein_coding	132416040	132428922	membrane integral NOTCH2 associated receptor 2 [Source:VGNC Symbol;Acc:VGNC:90229]
ENSSSCG00000051962		1		lncRNA	176752151	176758576
ENSSSCG00000060555		1		lncRNA	176762058	176767038
ENSSSCG00000044998		1		lncRNA	177743305	177747114
ENSSSCG00000032323	100511071	2	C5orf15	protein_coding	136286508	136299127	chromosome 2 C5orf15 homolog [Source:VGNC Symbol;Acc:VGNC:86009]
ENSSSCG00000004961	100520350	1	ITGA11	protein_coding	166186613	166310800	integrin subunit alpha 11 [Source:VGNC Symbol;Acc:VGNC:89233]
ENSSSCG00000055510		1		lncRNA	178197673	178276698
ENSSSCG00000023737	397208	2	CSF2	protein_coding	134354724	134357155	colony stimulating factor 2 [Source:NCBI gene (formerly Entrezgene);Acc:397208]
ENSSSCG00000000577	100157080	5	GYS2	protein_coding	51862863	51917757	glycogen synthase 2 [Source:NCBI gene (formerly Entrezgene);Acc:100157080]
ENSSSCG00000047397		1		lncRNA	178304986	178307776
ENSSSCG00000062330		1		lncRNA	178371134	178376010
ENSSSCG00000057688		1		lncRNA	178485671	178491147
ENSSSCG00000057735		1		lncRNA	178497059	178500259
ENSSSCG00000060893		1		lncRNA	178522358	178526408
ENSSSCG00000053089		1		lncRNA	178557341	178561505
ENSSSCG00000055451	110259478	2		protein_coding	134357485	134360049
ENSSSCG00000041460		1		lncRNA	178558061	178561520
ENSSSCG00000004962	100520530	1	CORO2B	protein_coding	166465953	166608363	coronin 2B [Source:VGNC Symbol;Acc:VGNC:86916]
ENSSSCG00000062675		1		lncRNA	178596513	178600206
ENSSSCG00000056880		1		lncRNA	178618294	178621717
ENSSSCG00000062954		1		lncRNA	178630379	178635921
ENSSSCG00000061533		1		lncRNA	178670628	178676966
ENSSSCG00000047931		1		lncRNA	178670784	178676966
ENSSSCG00000035069	100518720	2	CHSY3	protein_coding	132535984	132802188	chondroitin sulfate synthase 3 [Source:VGNC Symbol;Acc:VGNC:86685]
ENSSSCG00000062083		1		lncRNA	178709963	178716144
ENSSSCG00000057854		1		lncRNA	178881664	178886798
ENSSSCG00000043563		1		lncRNA	180477274	180479254
ENSSSCG00000062712		1		lncRNA	181208249	181211576
ENSSSCG00000051922		1		lncRNA	181220783	181227355
ENSSSCG00000014293	100525565	2	FSTL4	protein_coding	135488563	136096787	follistatin like 4 [Source:VGNC Symbol;Acc:VGNC:88256]
ENSSSCG00000042839		1		lncRNA	182496956	182502861
ENSSSCG00000063237		1		lncRNA	182652887	182656246
ENSSSCG00000063081		1		lncRNA	182659006	182664795
ENSSSCG00000056226		1		lncRNA	183424151	183790107
ENSSSCG00000057548		1		lncRNA	183684445	183689922
ENSSSCG00000049234		1		lncRNA	179807733	179812216
ENSSSCG00000032123	100522076	5	SPX	protein_coding	51920400	51941598	spexin hormone [Source:VGNC Symbol;Acc:VGNC:93442]
ENSSSCG00000062934		1	U6	snRNA	178944936	178945042	U6 spliceosomal RNA [Source:RFAM;Acc:RF00026]
ENSSSCG00000062074	102723301	1	Metazoa_SRP	misc_RNA	179456985	179457284	Metazoan signal recognition particle RNA [Source:RFAM;Acc:RF00017]
ENSSSCG00000061992		1	U6	snRNA	176835346	176835452	U6 spliceosomal RNA [Source:RFAM;Acc:RF00026]
ENSSSCG00000049730		1		snoRNA	175185738	175185845
ENSSSCG00000014296	397010	2		protein_coding	136302191	136396301	voltage dependent anion channel 1 [Source:VGNC Symbol;Acc:VGNC:100881]
ENSSSCG00000019885		1	SNORD127	snoRNA	175312934	175313019	small nucleolar RNA, C/D box 127 [Source:HGNC Symbol;Acc:HGNC:33555]
ENSSSCG00000004870	100158127	1	CNDP2	protein_coding	149565335	149583998	carnosine dipeptidase 2 [Source:VGNC Symbol;Acc:VGNC:86812]
ENSSSCG00000018377		1	U6	snRNA	175371972	175372066	U6 spliceosomal RNA [Source:RFAM;Acc:RF00026]
ENSSSCG00000057267		1	Metazoa_SRP	misc_RNA	179671803	179672102	Metazoan signal recognition particle RNA [Source:RFAM;Acc:RF00017]
ENSSSCG00000000579	100154676	5	GOLT1B	protein_coding	51939485	51953315	golgi transport 1B [Source:NCBI gene (formerly Entrezgene);Acc:100154676]
ENSSSCG00000059807		1	Metazoa_SRP	misc_RNA	179686395	179686694	Metazoan signal recognition particle RNA [Source:RFAM;Acc:RF00017]
ENSSSCG00000020086		1	U6	snRNA	179720623	179720727	U6 spliceosomal RNA [Source:RFAM;Acc:RF00026]
ENSSSCG00000061043		1	ssc-mir-1285	miRNA	179686392	179686471	ssc-mir-1285 [Source:miRBase;Acc:MI0013164]
ENSSSCG00000057961		1	ssc-mir-1285	miRNA	179457208	179457287	ssc-mir-1285 [Source:miRBase;Acc:MI0013164]
ENSSSCG00000039486	100737395	1	DIPK1C	protein_coding	149611380	149629078	divergent protein kinase domain 1C [Source:VGNC Symbol;Acc:VGNC:87309]
ENSSSCG00000004973	100523347	1	UACA	protein_coding	168350557	168453344	uveal autoantigen with coiled-coil domains and ankyrin repeats [Source:VGNC Symbol;Acc:VGNC:94625]
ENSSSCG00000014284		2		protein_coding	135074111	135078541
ENSSSCG00000004847	100153310	1	MPHOSPH10	protein_coding	143972596	143994041	M-phase phosphoprotein 10 [Source:VGNC Symbol;Acc:VGNC:90322]
ENSSSCG00000014285	100523954	2	SEPTIN8	protein_coding	135077170	135104471	septin 8 [Source:VGNC Symbol;Acc:VGNC:92725]
ENSSSCG00000000580	100621847	5	RECQL	protein_coding	51953451	52003740	RecQ like helicase [Source:VGNC Symbol;Acc:VGNC:92195]
ENSSSCG00000035696	100037986	1	MCEE	protein_coding	143993394	144024879	methylmalonyl-CoA epimerase [Source:VGNC Symbol;Acc:VGNC:90066]
ENSSSCG00000000583	100521012	5	PYROXD1	protein_coding	51993717	52020809	pyridine nucleotide-disulphide oxidoreductase domain 1 [Source:VGNC Symbol;Acc:VGNC:92022]
ENSSSCG00000004849	100739808	1	APBA2	protein_coding	144071859	144315151	amyloid beta protein binding family A member 2 [Source:VGNC Symbol;Acc:VGNC:85400]
ENSSSCG00000000582	100520838	5		protein_coding	52046006	52050525	islet amyloid polypeptide [Source:VGNC Symbol;Acc:VGNC:89015]
ENSSSCG00000000584	397534	5	SLCO1A2	protein_coding	52049443	52129730	solute carrier organic anion transporter family member 1A2 [Source:VGNC Symbol;Acc:VGNC:93193]
ENSSSCG00000004850	110261534	1	ENTREP2	protein_coding	144316121	144788290	endosomal transmembrane epsin interactor 2 [Source:VGNC Symbol;Acc:VGNC:87943]
ENSSSCG00000014287	100525213	2	SHROOM1	protein_coding	135149046	135152494	shroom family member 1 [Source:VGNC Symbol;Acc:VGNC:92860]
ENSSSCG00000004854	100736682	1	TJP1	protein_coding	144930370	145195836	tight junction protein 1 [Source:VGNC Symbol;Acc:VGNC:94005]
ENSSSCG00000021998	100620829	5		protein_coding	52137463	52206178	solute carrier organic anion transporter family member 1B3 [Source:NCBI gene (formerly Entrezgene);Acc:100620829]
ENSSSCG00000004974	100522415	1	LARP6	protein_coding	168507976	168530239	La ribonucleoprotein 6, translational regulator [Source:VGNC Symbol;Acc:VGNC:89642]
ENSSSCG00000014288	414285	2	GDF9	protein_coding	135181089	135187026	growth differentiation factor 9 [Source:NCBI gene (formerly Entrezgene);Acc:414285]
ENSSSCG00000004976	100154470	1	LRRC49	protein_coding	168544421	168700891	leucine rich repeat containing 49 [Source:VGNC Symbol;Acc:VGNC:89846]
ENSSSCG00000014289	100524308	2	UQCRQ	protein_coding	135186501	135188293	ubiquinol-cytochrome c reductase complex III subunit VII [Source:VGNC Symbol;Acc:VGNC:94730]
ENSSSCG00000040998	396687	2	LEAP2	protein_coding	135194448	135207534	liver enriched antimicrobial peptide 2 [Source:NCBI gene (formerly Entrezgene);Acc:396687]
ENSSSCG00000014291	100524487	2	AFF4	protein_coding	135200076	135283675	ALF transcription elongation factor 4 [Source:VGNC Symbol;Acc:VGNC:85169]
ENSSSCG00000000585	100522616	5	SLCO1C1	protein_coding	52234398	52315026	solute carrier organic anion transporter family member 1C1 [Source:VGNC Symbol;Acc:VGNC:93194]
ENSSSCG00000033540		1		protein_coding	145203482	145204789
ENSSSCG00000054407		1		protein_coding	147241139	147279432
ENSSSCG00000062388		2		protein_coding	135263400	135265834
ENSSSCG00000056081	100524672	2	ZCCHC10	protein_coding	135305852	135328527	zinc finger CCHC-type containing 10 [Source:HGNC Symbol;Acc:HGNC:25954]
ENSSSCG00000036984	100736969	1	GALR1	protein_coding	147443821	147463542	galanin receptor 1 [Source:VGNC Symbol;Acc:VGNC:88339]
ENSSSCG00000028662	396555	5	PDE3A	protein_coding	52409882	52738406	phosphodiesterase 3A [Source:NCBI gene (formerly Entrezgene);Acc:396555]
ENSSSCG00000004980	100524417	1	THSD4	protein_coding	168751582	169323977	thrombospondin type 1 domain containing 4 [Source:VGNC Symbol;Acc:VGNC:93967]
ENSSSCG00000004874	100622499	1	C18orf63	protein_coding	149687631	149725161	chromosome 1 C18orf63 homolog [Source:VGNC Symbol;Acc:VGNC:85966]
ENSSSCG00000014292	100524853	2	HSPA4	protein_coding	135345867	135391108	heat shock protein family A (Hsp70) member 4 [Source:VGNC Symbol;Acc:VGNC:111098]
ENSSSCG00000004875	414799	1	CYB5A	protein_coding	149737571	149773219	cytochrome b5 type A [Source:VGNC Symbol;Acc:VGNC:96727]
ENSSSCG00000004978	102159757	1	NR2E3	protein_coding	169360729	169366087	nuclear receptor subfamily 2 group E member 3 [Source:VGNC Symbol;Acc:VGNC:90879]
ENSSSCG00000037781		1		protein_coding	169372141	169373221
ENSSSCG00000005781	100523715	1	TARS3	protein_coding	145302278	145357778	threonyl-tRNA synthetase 3 [Source:VGNC Symbol;Acc:VGNC:93739]
ENSSSCG00000004979	100157683	1	MYO9A	protein_coding	169374311	169596412	myosin IXA [Source:VGNC Symbol;Acc:VGNC:103138]
ENSSSCG00000000587	100522805	5	AEBP2	protein_coding	53617358	53691509	AE binding protein 2 [Source:VGNC Symbol;Acc:VGNC:85163]
ENSSSCG00000020859	100517134	1	CBLN2	protein_coding	150973622	150980757	cerebellin 2 [Source:VGNC Symbol;Acc:VGNC:86226]
ENSSSCG00000004843	100158130	1	TRPM1	protein_coding	143709864	143855984	transient receptor potential cation channel subfamily M member 1 [Source:VGNC Symbol;Acc:VGNC:94466]
ENSSSCG00000025616	100625525	1	SENP8	protein_coding	169596200	169616138	SUMO peptidase family member, NEDD8 specific [Source:VGNC Symbol;Acc:VGNC:92717]
ENSSSCG00000026486	100627175	1		protein_coding	169638116	169645093
ENSSSCG00000000588	100523186	5	PLEKHA5	protein_coding	53760824	54016886	pleckstrin homology domain containing A5 [Source:VGNC Symbol;Acc:VGNC:91535]
ENSSSCG00000026106	100626939	2	TXNDC15	protein_coding	137060893	137080106	thioredoxin domain containing 15 [Source:NCBI gene (formerly Entrezgene);Acc:100626939]
ENSSSCG00000024102		1		protein_coding	169650790	169652905
ENSSSCG00000026167		1		protein_coding	169663660	169665342
ENSSSCG00000004985	100525675	1	GEMIN2	protein_coding	169676156	169701481	gem nuclear organelle associated protein 2 [Source:VGNC Symbol;Acc:VGNC:88411]
ENSSSCG00000026229	100624388	2		protein_coding	137082168	137135172	pterin-4 alpha-carbinolamine dehydratase 2 [Source:VGNC Symbol;Acc:VGNC:100319]
ENSSSCG00000028294	100622134	2	CATSPER3	protein_coding	137139749	137175305	cation channel sperm associated 3 [Source:NCBI gene (formerly Entrezgene);Acc:100622134]
ENSSSCG00000004844	100525443	1	MTMR10	protein_coding	143867839	143917878	myotubularin related protein 10 [Source:VGNC Symbol;Acc:VGNC:90457]
ENSSSCG00000004986	100525849	1	TRAPPC6B	protein_coding	169709558	169722735	trafficking protein particle complex subunit 6B [Source:VGNC Symbol;Acc:VGNC:94378]
ENSSSCG00000061433	100689266	2	PITX1	protein_coding	137200423	137206979	paired like homeodomain 1 [Source:NCBI gene (formerly Entrezgene);Acc:100689266]
ENSSSCG00000014307	100512769	2	MACROH2A1	protein_coding	137534138	137623886	macroH2A.1 histone [Source:VGNC Symbol;Acc:VGNC:109808]
ENSSSCG00000004845	100525727	1	FAN1	protein_coding	143913551	143961646	FANCD2 and FANCI associated nuclease 1 [Source:VGNC Symbol;Acc:VGNC:88000]
ENSSSCG00000022828	100526149	1	PNN	protein_coding	169725649	169734003	pinin, desmosome associated protein [Source:NCBI gene (formerly Entrezgene);Acc:100526149]
ENSSSCG00000032494	100622200	1	TIMM21	protein_coding	149845199	149855908	translocase of inner mitochondrial membrane 21 [Source:VGNC Symbol;Acc:VGNC:93987]
ENSSSCG00000004873	100516237	1	FBXO15	protein_coding	149856489	149896536	F-box protein 15 [Source:VGNC Symbol;Acc:VGNC:88033]
ENSSSCG00000004983	100155295	1		protein_coding	169777596	169870892
ENSSSCG00000032214	100155619	1	SOCS6	protein_coding	152593653	152636650	suppressor of cytokine signaling 6 [Source:VGNC Symbol;Acc:VGNC:93333]
ENSSSCG00000020915	100623801	2	P4HA2	protein_coding	134502212	134595430	prolyl 4-hydroxylase subunit alpha 2 [Source:VGNC Symbol;Acc:VGNC:91133]
ENSSSCG00000032574	100623296	1	RTTN	protein_coding	152689504	152833946	rotatin [Source:VGNC Symbol;Acc:VGNC:92508]
ENSSSCG00000000589	100523552	5	CAPZA3	protein_coding	54406523	54413565	capping actin protein of muscle Z-line subunit alpha 3 [Source:HGNC Symbol;Acc:HGNC:24205]
ENSSSCG00000000590	397632	5	PLCZ1	protein_coding	54408296	54452417	phospholipase C zeta 1 [Source:VGNC Symbol;Acc:VGNC:103310]
ENSSSCG00000014274	100520235	2	PDLIM4	protein_coding	134555666	134570348	PDZ and LIM domain 4 [Source:VGNC Symbol;Acc:VGNC:91283]
ENSSSCG00000038398	100517508	1	CD226	protein_coding	152882762	152979845	CD226 molecule [Source:VGNC Symbol;Acc:VGNC:86399]
ENSSSCG00000014275	100271724	2	SLC22A4	protein_coding	134595584	134639777	solute carrier family 22 member 4 [Source:VGNC Symbol;Acc:VGNC:92981]
ENSSSCG00000000591	100523844	5	PIK3C2G	protein_coding	54474622	54849512	phosphatidylinositol-4-phosphate 3-kinase catalytic subunit type 2 gamma [Source:VGNC Symbol;Acc:VGNC:91438]
ENSSSCG00000028977	100517871	1	DOK6	protein_coding	152997319	153393418	docking protein 6 [Source:VGNC Symbol;Acc:VGNC:87404]
ENSSSCG00000061383	100520422	2	SLC22A5	protein_coding	134660808	134686219	solute carrier family 22 member 5 [Source:HGNC Symbol;Acc:HGNC:10969]
ENSSSCG00000005782	100523885	1	TM2D3	protein_coding	145359731	145384212	TM2 domain containing 3 [Source:VGNC Symbol;Acc:VGNC:94029]
ENSSSCG00000014280	100522666	2	RAD50	protein_coding	134700817	134939189	RAD50 double strand break repair protein [Source:HGNC Symbol;Acc:HGNC:9816]
ENSSSCG00000040822	100153016	5	RERGL	protein_coding	54939887	54955629	RERG like [Source:VGNC Symbol;Acc:VGNC:92218]
ENSSSCG00000029592	100624186	5	GPRC5A	protein_coding	59565799	59586600	G protein-coupled receptor class C group 5 member A [Source:VGNC Symbol;Acc:VGNC:88642]
ENSSSCG00000040252		1		protein_coding	145812013	145817024
ENSSSCG00000052817		1		processed_pseudogene	148764903	148765115
ENSSSCG00000061777		1		processed_pseudogene	148822659	148822871
ENSSSCG00000041473		1		processed_pseudogene	150432000	150433327
ENSSSCG00000042817		1		processed_pseudogene	150514440	150517428
ENSSSCG00000033149	100621702	5	DDX47	protein_coding	59633426	59650553	DEAD-box helicase 47 [Source:VGNC Symbol;Acc:VGNC:87224]
ENSSSCG00000038208		1		lncRNA	143627166	143631239
ENSSSCG00000063478		1		lncRNA	145263680	145270417
ENSSSCG00000063266		1		lncRNA	146236968	146241953
ENSSSCG00000056324		1		lncRNA	147301848	147308221
ENSSSCG00000062837		1		lncRNA	147784425	147789819
ENSSSCG00000041275		1		lncRNA	147787524	147833716
ENSSSCG00000036787		5	APOLD1	protein_coding	59667585	59673649	apolipoprotein L domain containing 1 [Source:VGNC Symbol;Acc:VGNC:103215]
ENSSSCG00000056587		1		lncRNA	147869528	147874556
ENSSSCG00000060706		1		lncRNA	147930157	147935519
ENSSSCG00000054784		1		lncRNA	147939952	147963399
ENSSSCG00000034069		1		lncRNA	147958851	147962865
ENSSSCG00000037144	397584	5	CDKN1B	protein_coding	59731206	59735831	cyclin dependent kinase inhibitor 1B [Source:NCBI gene (formerly Entrezgene);Acc:397584]
ENSSSCG00000060600		1		lncRNA	148097556	148099420
ENSSSCG00000057990		1		lncRNA	148720560	148723632
ENSSSCG00000056177		1		lncRNA	148858525	148863313
ENSSSCG00000060688		1		lncRNA	148900847	148904957
ENSSSCG00000054425		1		lncRNA	149004374	149010587
ENSSSCG00000051884		1		lncRNA	149158007	149165057
ENSSSCG00000040400	100625907	5	GPR19	protein_coding	59753054	59792656	G protein-coupled receptor 19 [Source:VGNC Symbol;Acc:VGNC:103285]
ENSSSCG00000051812		1		lncRNA	149169802	149175839
ENSSSCG00000053820		1		lncRNA	149194373	149202369
ENSSSCG00000055252		1		lncRNA	149346931	149349335
ENSSSCG00000055622		1		lncRNA	149383766	149390836
ENSSSCG00000061734		1		lncRNA	149461991	149470167
ENSSSCG00000059196		1		lncRNA	149675553	149679067
ENSSSCG00000048151		1		lncRNA	149823553	149828904
ENSSSCG00000060257		1		lncRNA	149967056	149972375
ENSSSCG00000054884		1		lncRNA	150169341	150172800
ENSSSCG00000059462		1		lncRNA	150353175	150358671
ENSSSCG00000058077		1		lncRNA	150366016	150369654
ENSSSCG00000053207		1		lncRNA	150415968	150422257
ENSSSCG00000059330		1		lncRNA	150494943	150499757
ENSSSCG00000057193		1		lncRNA	150528332	150532817
ENSSSCG00000054752		1		lncRNA	150981363	150986344
ENSSSCG00000062419		1		lncRNA	151568865	151573821
ENSSSCG00000044321		1		lncRNA	151930291	151936933
ENSSSCG00000056204		1		lncRNA	152108826	152114375
ENSSSCG00000059253		1		lncRNA	152341781	152348230
ENSSSCG00000062578		1		lncRNA	152446294	152449434
ENSSSCG00000061619		1		lncRNA	152462451	152576089
ENSSSCG00000049605		1		lncRNA	152548273	152554915
ENSSSCG00000043468		1		lncRNA	152986809	152989287
ENSSSCG00000047328		1		lncRNA	152988091	152991061
ENSSSCG00000060617		1	U6	snRNA	145443754	145443860	U6 spliceosomal RNA [Source:RFAM;Acc:RF00026]
ENSSSCG00000060335		1	U6	snRNA	150906915	150907021	U6 spliceosomal RNA [Source:RFAM;Acc:RF00026]
ENSSSCG00000014277	396611	2	IRF1	protein_coding	134776129	134783801	interferon regulatory factor 1 [Source:VGNC Symbol;Acc:VGNC:89203]
ENSSSCG00000014278	397409	2	IL5	protein_coding	134832147	134835212	interleukin 5 [Source:VGNC Symbol;Acc:VGNC:99765]
ENSSSCG00000014283	100525739	2	KIF3A	protein_coding	134932615	135069377	kinesin family member 3A [Source:VGNC Symbol;Acc:VGNC:89470]
ENSSSCG00000004989	100157705	1	FBXO33	protein_coding	169877197	169915798	F-box protein 33 [Source:VGNC Symbol;Acc:VGNC:88040]
ENSSSCG00000060343		1		protein_coding	170272053	170273602
ENSSSCG00000055452		1		protein_coding	171624246	171627639
ENSSSCG00000060182		1		protein_coding	170533333	170541052
ENSSSCG00000050191		1		processed_pseudogene	169334691	169335857
ENSSSCG00000044382		1		lncRNA	163790538	163829883
ENSSSCG00000060848		1		lncRNA	163800641	163803647
ENSSSCG00000050768		1		lncRNA	164751935	164810411
ENSSSCG00000053104		1		lncRNA	164845907	164850632
ENSSSCG00000058598		1		lncRNA	165762823	165856706
ENSSSCG00000062021		1		lncRNA	165927277	165932363
ENSSSCG00000060152		1		lncRNA	166102570	166106753
ENSSSCG00000053633		1		lncRNA	166128605	166134750
ENSSSCG00000062595		1		lncRNA	166142335	166145653
ENSSSCG00000053742		1		lncRNA	166145851	166149278
ENSSSCG00000059000		1		lncRNA	166182336	166185137
ENSSSCG00000060666		1		lncRNA	166182880	166185728
ENSSSCG00000040442		1		lncRNA	166925031	167002317
ENSSSCG00000059856		1		lncRNA	166943123	166946213
ENSSSCG00000055598		1		lncRNA	166994174	166996124
ENSSSCG00000057301		1		lncRNA	168004940	168009846
ENSSSCG00000061086		1		lncRNA	168070823	168077555
ENSSSCG00000055014		1		lncRNA	168165841	168169070
ENSSSCG00000060731		1		lncRNA	168318716	168321949
ENSSSCG00000056642		1		lncRNA	169324516	169328540
ENSSSCG00000052850		1		lncRNA	169629174	169634619
ENSSSCG00000062224		1		lncRNA	169702799	169706759
ENSSSCG00000055457		1		lncRNA	169920000	169924930
ENSSSCG00000049454		1		lncRNA	169955439	169960369
ENSSSCG00000054354		1		lncRNA	169960482	169965536
ENSSSCG00000061353		1		lncRNA	169972938	169974609
ENSSSCG00000060066		1		lncRNA	170015496	170019364
ENSSSCG00000059984		1		lncRNA	170034359	170039195
ENSSSCG00000041908		1		lncRNA	170245435	170252247
ENSSSCG00000053960		1		lncRNA	170313378	170317680
ENSSSCG00000044170		1		lncRNA	170347743	170352391
ENSSSCG00000060950		1		lncRNA	170470706	170473724
ENSSSCG00000057103		1		lncRNA	170566985	170575395
ENSSSCG00000050242		1		lncRNA	170576525	170583044
ENSSSCG00000063030		1		lncRNA	170610332	170617085
ENSSSCG00000054095		1		lncRNA	171568691	171574391
ENSSSCG00000056908		1		lncRNA	171815911	171819198
ENSSSCG00000058062		1		lncRNA	171899352	171904257
ENSSSCG00000061170		1		lncRNA	172288465	172294994
ENSSSCG00000059824		1		lncRNA	172431742	172437257
ENSSSCG00000053323		1		lncRNA	172862332	172866596
ENSSSCG00000059487		1		lncRNA	172867334	172870599
ENSSSCG00000059726		1		lncRNA	172954430	172959742
ENSSSCG00000061382		1		lncRNA	173031074	173033874
ENSSSCG00000054980		1		lncRNA	173163633	173168800
ENSSSCG00000019587		1	SNORD18	snoRNA	164478280	164478351	Small nucleolar RNA SNORD18 [Source:RFAM;Acc:RF00093]
ENSSSCG00000020140		1		snoRNA	164419021	164419152
ENSSSCG00000014281	396721	2	IL13	protein_coding	134972623	134975093	interleukin 13 [Source:VGNC Symbol;Acc:VGNC:99763]
ENSSSCG00000019093		1	SNORD16	snoRNA	164478789	164478887	Small nucleolar RNA SNORD16 [Source:RFAM;Acc:RF00138]
ENSSSCG00000019809		1	SNORD18	snoRNA	164479480	164479550	Small nucleolar RNA SNORD18 [Source:RFAM;Acc:RF00093]
ENSSSCG00000019949		1	SNORD16	snoRNA	164480823	164480920	Small nucleolar RNA SNORD16 [Source:RFAM;Acc:RF00138]
ENSSSCG00000020093		1	SCARNA14	scaRNA	164363157	164363292	small Cajal body-specific RNA 14 [Source:HGNC Symbol;Acc:HGNC:32571]
ENSSSCG00000014282	397225	2	IL4	protein_coding	134986817	134994365	interleukin 4 [Source:NCBI gene (formerly Entrezgene);Acc:397225]
ENSSSCG00000018330		1	U2	snRNA	164089122	164089305	U2 spliceosomal RNA [Source:RFAM;Acc:RF00004]
ENSSSCG00000018926		1	SNORD18	snoRNA	164477549	164477618	Small nucleolar RNA SNORD18 [Source:RFAM;Acc:RF00093]
ENSSSCG00000057654		1	SNORA70	snoRNA	168429380	168429514	Small nucleolar RNA SNORA70 [Source:RFAM;Acc:RF00156]
ENSSSCG00000059941		1	U6	snRNA	168597568	168597674	U6 spliceosomal RNA [Source:RFAM;Acc:RF00026]
ENSSSCG00000014264	100518898	2	HINT1	protein_coding	133467151	133475454	histidine triad nucleotide binding protein 1 [Source:VGNC Symbol;Acc:VGNC:99757]
ENSSSCG00000037346		1		scaRNA	173294966	173295096
ENSSSCG00000041493		1	U2	snRNA	165995558	165995711	U2 spliceosomal RNA [Source:RFAM;Acc:RF00004]
ENSSSCG00000058228		1	U6	snRNA	165766984	165767090	U6 spliceosomal RNA [Source:RFAM;Acc:RF00026]
ENSSSCG00000045277		1	U2	snRNA	166292383	166292526	U2 spliceosomal RNA [Source:RFAM;Acc:RF00004]
ENSSSCG00000054231		1	U6	snRNA	171270800	171270906	U6 spliceosomal RNA [Source:RFAM;Acc:RF00026]
ENSSSCG00000033213	100519080	2	LYRM7	protein_coding	133480080	133514659	LYR motif containing 7 [Source:VGNC Symbol;Acc:VGNC:89916]
ENSSSCG00000056451		1		snoRNA	173876267	173876400
ENSSSCG00000031095	104796813	1	ssc-mir-339-2	miRNA	164025972	164026057	ssc-mir-339-2 [Source:miRBase;Acc:MI0022144]
ENSSSCG00000034963		1		protein_coding	165296306	165405456	IQ motif containing H [Source:VGNC Symbol;Acc:VGNC:89190]
ENSSSCG00000036686	100523052	2	CDC42SE2	protein_coding	133638588	133683880	CDC42 small effector 2 [Source:VGNC Symbol;Acc:VGNC:86461]
ENSSSCG00000014267	100521255	2	RAPGEF6	protein_coding	133708266	133951433	Rap guanine nucleotide exchange factor 6 [Source:VGNC Symbol;Acc:VGNC:110217]
ENSSSCG00000014269	100521611	2	FNIP1	protein_coding	133957553	134093413	folliculin interacting protein 1 [Source:VGNC Symbol;Acc:VGNC:88187]
ENSSSCG00000014271	100521955	2	MEIKIN	protein_coding	134104890	134207138	meiotic kinetochore factor [Source:VGNC Symbol;Acc:VGNC:90133]
ENSSSCG00000014272	100522126	2	ACSL6	protein_coding	134210917	134278820	acyl-CoA synthetase long chain family member 6 [Source:VGNC Symbol;Acc:VGNC:99581]
ENSSSCG00000034418	102159830	5	CREBL2	protein_coding	59805600	59831183	cAMP responsive element binding protein like 2 [Source:VGNC Symbol;Acc:VGNC:86986]
ENSSSCG00000044330		5		protein_coding	59805338	59806494
ENSSSCG00000032097	100620494	5	DUSP16	protein_coding	59915197	59961829	dual specificity phosphatase 16 [Source:VGNC Symbol;Acc:VGNC:87480]
ENSSSCG00000032804		5	BORCS5	protein_coding	59970260	60072942	BLOC-1 related complex subunit 5 [Source:HGNC Symbol;Acc:HGNC:17950]
ENSSSCG00000040835	110260738	5		pseudogene	60082333	60097644
ENSSSCG00000000625	100515777	5	LRP6	protein_coding	60149028	60314662	LDL receptor related protein 6 [Source:VGNC Symbol;Acc:VGNC:89821]
ENSSSCG00000030680	100512951	2	TCF7	protein_coding	136422940	136457910	transcription factor 7 [Source:VGNC Symbol;Acc:VGNC:96767]
ENSSSCG00000000623	100514901	5	BCL2L14	protein_coding	60332451	60357897	BCL2 like 14 [Source:VGNC Symbol;Acc:VGNC:85782]
ENSSSCG00000038628	110259483	2	SKP1	protein_coding	136458949	136476005	S-phase kinase associated protein 1 [Source:VGNC Symbol;Acc:VGNC:100859]
ENSSSCG00000063393	100153036	5	C12orf60	protein_coding	57734665	57735396	chromosome 12 open reading frame 60 [Source:HGNC Symbol;Acc:HGNC:28726]
ENSSSCG00000039307	100625850	5	H2AJ	protein_coding	57777010	57777654	H2A.J histone [Source:VGNC Symbol;Acc:VGNC:109801]
ENSSSCG00000014298	397656	2	PPP2CA	protein_coding	136494541	136522646	protein phosphatase 2 catalytic subunit alpha [Source:NCBI gene (formerly Entrezgene);Acc:397656]
ENSSSCG00000054447		5		protein_coding	55774301	55779236
ENSSSCG00000043201		5		protein_coding	51146560	51154763
ENSSSCG00000045136		5		protein_coding	53200472	53204245
ENSSSCG00000014302	102163319	2	CDKL3	protein_coding	136590682	136648485	cyclin dependent kinase like 3 [Source:VGNC Symbol;Acc:VGNC:86512]
ENSSSCG00000032624		5		protein_coding	54024664	54027459
ENSSSCG00000049512		5		protein_coding	54029276	54032009
ENSSSCG00000059349		5		protein_coding	60443978	60448396
ENSSSCG00000038953	100513527	2	UBE2B	protein_coding	136652785	136667949	ubiquitin conjugating enzyme E2 B [Source:VGNC Symbol;Acc:VGNC:94640]
ENSSSCG00000043124		5		processed_pseudogene	55788202	55788585
ENSSSCG00000043313		5		lncRNA	50473184	50614466
ENSSSCG00000056666		5		lncRNA	50627986	50634534
ENSSSCG00000053244		5		lncRNA	50754932	50760060
ENSSSCG00000060059		5		lncRNA	51028718	51031660
ENSSSCG00000037127	100513343	2	CDKN2AIPNL	protein_coding	136677034	136685955	CDKN2A interacting protein N-terminal like [Source:NCBI gene (formerly Entrezgene);Acc:100513343]
ENSSSCG00000057030		5		lncRNA	51154896	51157968
ENSSSCG00000061360		5		lncRNA	52029694	52031005
ENSSSCG00000014303	100513723	2	JADE2	protein_coding	136788372	136832001	jade family PHD finger 2 [Source:VGNC Symbol;Acc:VGNC:89267]
ENSSSCG00000054465		5		lncRNA	53042916	53047065
ENSSSCG00000054969		5		lncRNA	53058875	53063941
ENSSSCG00000056398		5		lncRNA	53231040	53235163
ENSSSCG00000058415		5		lncRNA	53302221	53308568
ENSSSCG00000058487		5		lncRNA	53576646	53577926
ENSSSCG00000059413		5		lncRNA	54925166	54931491
ENSSSCG00000062864		5		lncRNA	54971084	54975088
ENSSSCG00000042813		5		lncRNA	54987465	54992625
ENSSSCG00000058053		5		lncRNA	55993431	55996679
ENSSSCG00000053333		5		lncRNA	56008858	56013578
ENSSSCG00000063500		5		lncRNA	56035422	56038701
ENSSSCG00000061631		5		lncRNA	56043612	56050502
ENSSSCG00000052040		5		lncRNA	56304925	56310802
ENSSSCG00000056633		5		lncRNA	56524143	56527369
ENSSSCG00000059155		5		lncRNA	57006541	57010768
ENSSSCG00000059457		5		lncRNA	57633255	57639898
ENSSSCG00000057493		5		lncRNA	58141663	58144563
ENSSSCG00000060397		5		lncRNA	58146133	58149920
ENSSSCG00000051714		5		lncRNA	58171319	58173673
ENSSSCG00000056239		5		lncRNA	58205792	58208938
ENSSSCG00000051940		5		lncRNA	58227942	58231673
ENSSSCG00000014305	494017	2	SAR1B	protein_coding	136843955	136874213	secretion associated Ras related GTPase 1B [Source:NCBI gene (formerly Entrezgene);Acc:494017]
ENSSSCG00000055928		5		lncRNA	58344942	58349993
ENSSSCG00000063526		5		lncRNA	58936139	58940301
ENSSSCG00000058466		5		lncRNA	58940044	58944927
ENSSSCG00000056452		5		lncRNA	58942898	58948733
ENSSSCG00000059848		5		lncRNA	59719199	59722311
ENSSSCG00000058494		5		lncRNA	59795435	59797503
ENSSSCG00000061652		5		lncRNA	59906170	59909762
ENSSSCG00000053793		5		lncRNA	60513040	60518281
ENSSSCG00000060596		5		lncRNA	58141679	58149905
ENSSSCG00000020353		5		scaRNA	52869231	52869352
ENSSSCG00000014304	100511986	2	SEC24A	protein_coding	136883854	136952178	SEC24 homolog A, COPII coat complex component [Source:VGNC Symbol;Acc:VGNC:92676]
ENSSSCG00000020547		5	U6	snRNA	55444460	55444558	U6 spliceosomal RNA [Source:RFAM;Acc:RF00026]
ENSSSCG00000055929		5	U6	snRNA	55478031	55478134	U6 spliceosomal RNA [Source:RFAM;Acc:RF00026]
ENSSSCG00000058341		5	U6	snRNA	55748266	55748372	U6 spliceosomal RNA [Source:RFAM;Acc:RF00026]
ENSSSCG00000029412		5		snoRNA	56726327	56726509
ENSSSCG00000052441		5	U6	snRNA	51711017	51711123	U6 spliceosomal RNA [Source:RFAM;Acc:RF00026]
ENSSSCG00000038955	100513916	2	CAMLG	protein_coding	136957508	136968382	calcium modulating ligand [Source:NCBI gene (formerly Entrezgene);Acc:100513916]
ENSSSCG00000014257	100517271	2	SLC27A6	protein_coding	131750473	131814410	solute carrier family 27 member 6 [Source:VGNC Symbol;Acc:VGNC:93040]
ENSSSCG00000014258	100517640	2	ISOC1	protein_coding	131857168	131877631	isochorismatase domain containing 1 [Source:VGNC Symbol;Acc:VGNC:99766]
ENSSSCG00000026644	100626833	2	DDX46	protein_coding	136972507	137030430	DEAD-box helicase 46 [Source:VGNC Symbol;Acc:VGNC:87223]
ENSSSCG00000014259	100518181	2	ADAMTS19	protein_coding	132145310	132409915	ADAM metallopeptidase with thrombospondin type 1 motif 19 [Source:VGNC Symbol;Acc:VGNC:96786]
ENSSSCG00000033503		2		protein_coding	132380971	132381328
ENSSSCG00000034954	100627041	2	C5orf24	protein_coding	137037929	137049447	chromosome 2 C5orf24 homolog [Source:VGNC Symbol;Acc:VGNC:86010]
ENSSSCG00000038110	110259489	2	TIFAB	protein_coding	137672407	137678612	TIFA inhibitor [Source:VGNC Symbol;Acc:VGNC:93979]
ENSSSCG00000014310	494467	2	CXCL14	protein_coding	137803992	137813118	C-X-C motif chemokine ligand 14 [Source:NCBI gene (formerly Entrezgene);Acc:494467]
ENSSSCG00000045734		2		protein_coding	137974886	137977621
ENSSSCG00000014311	100518721	2	SLC25A48	protein_coding	137986828	138035578	solute carrier family 25 member 48 [Source:VGNC Symbol;Acc:VGNC:93021]
ENSSSCG00000014416	100621703	2	TCERG1	protein_coding	147789270	147853320	transcription elongation regulator 1 [Source:VGNC Symbol;Acc:VGNC:93815]
ENSSSCG00000025818	100144594	2	IL9	protein_coding	138048943	138052588	interleukin 9 [Source:NCBI gene (formerly Entrezgene);Acc:100144594]
ENSSSCG00000014314	100517085	2		protein_coding	138097010	138108825	F-box and leucine rich repeat protein 21 [Source:VGNC Symbol;Acc:VGNC:109146]
ENSSSCG00000014315	100518899	2	LECT2	protein_coding	138109351	138124464	leukocyte cell derived chemotaxin 2 [Source:VGNC Symbol;Acc:VGNC:89675]
ENSSSCG00000014316	100519300	2	TGFBI	protein_coding	138191807	138225366	transforming growth factor beta induced [Source:VGNC Symbol;Acc:VGNC:93930]
ENSSSCG00000028976	397089	2	PPP2R2B	protein_coding	147937442	148411731	protein phosphatase 2 regulatory subunit Bbeta [Source:VGNC Symbol;Acc:VGNC:100336]
ENSSSCG00000014319	100624262	2	SMAD5	protein_coding	138287710	138344762	SMAD family member 5 [Source:VGNC Symbol;Acc:VGNC:93219]
ENSSSCG00000014418	100622368	2	STK32A	protein_coding	148519679	148659461	serine/threonine kinase 32A [Source:VGNC Symbol;Acc:VGNC:93552]
ENSSSCG00000014318	100271727	2	TRPC7	protein_coding	138373189	138510728	transient receptor potential cation channel subfamily C member 7 [Source:NCBI gene (formerly Entrezgene);Acc:100271727]
ENSSSCG00000036549	100525453	2	DPYSL3	protein_coding	148662051	148776619	dihydropyrimidinase like 3 [Source:VGNC Symbol;Acc:VGNC:87431]
ENSSSCG00000032423	100620623	2	SPOCK1	protein_coding	139018179	139522593	SPARC (osteonectin), cwcv and kazal like domains proteoglycan 1 [Source:VGNC Symbol;Acc:VGNC:96619]
ENSSSCG00000014321	100519539	2	KLHL3	protein_coding	139632869	139920497	kelch like family member 3 [Source:VGNC Symbol;Acc:VGNC:89525]
ENSSSCG00000014323	100517462	2		protein_coding	139822355	139823468
ENSSSCG00000014324	100101550	2	MYOT	protein_coding	139861004	139919089	myotilin [Source:NCBI gene (formerly Entrezgene);Acc:100101550]
ENSSSCG00000026421	100520011	2	PKD2L2	protein_coding	139920583	139956432	polycystin 2 like 2, transient receptor potential cation channel [Source:VGNC Symbol;Acc:VGNC:91474]
ENSSSCG00000014420	100511808	2	JAKMIP2	protein_coding	148861751	149045927	janus kinase and microtubule interacting protein 2 [Source:VGNC Symbol;Acc:VGNC:89274]
ENSSSCG00000035776		2		protein_coding	139944409	139948936
ENSSSCG00000029125	100517813	2	FAM13B	protein_coding	139958490	140073663	family with sequence similarity 13 member B [Source:VGNC Symbol;Acc:VGNC:87906]
ENSSSCG00000040026		2		protein_coding	140058793	140060301
ENSSSCG00000023647	100739710	2	WNT8A	protein_coding	140103830	140109862	Wnt family member 8A [Source:VGNC Symbol;Acc:VGNC:94976]
ENSSSCG00000054759	100621441	2	NME5	protein_coding	140131991	140167934	NME/NM23 family member 5 [Source:HGNC Symbol;Acc:HGNC:7853]
ENSSSCG00000014379		2		protein_coding	142806018	142806643
ENSSSCG00000036597		2		protein_coding	142806530	142818523
ENSSSCG00000014327	100518182	2	BRD8	protein_coding	140168636	140202247	bromodomain containing 8 [Source:VGNC Symbol;Acc:VGNC:85875]
ENSSSCG00000027852	110259512	2		protein_coding	142817677	142821028
ENSSSCG00000053951	110259515	2		protein_coding	142830257	142832881
ENSSSCG00000036516	100514515	2		protein_coding	142855948	142859286
ENSSSCG00000014326	100515193	2	KIF20A	protein_coding	140202015	140211155	kinesin family member 20A [Source:VGNC Symbol;Acc:VGNC:89462]
ENSSSCG00000021414	100739498	2		protein_coding	142874134	142877496
ENSSSCG00000036961	110259513	2	PCDHB7	protein_coding	142882597	142885139	protocadherin beta 7 [Source:HGNC Symbol;Acc:HGNC:8692]
ENSSSCG00000036348	106504267	2		pseudogene	142908041	142910448
ENSSSCG00000014325	100515014	2	CDC23	protein_coding	140211331	140230789	cell division cycle 23 [Source:VGNC Symbol;Acc:VGNC:86445]
ENSSSCG00000014329	100515366	2	GFRA3	protein_coding	140263301	140283040	cell division cycle 25C [Source:VGNC Symbol;Acc:VGNC:97921]
ENSSSCG00000031384	106509588	2		pseudogene	142977983	142980435
ENSSSCG00000025141		2	PCDHGB1	protein_coding	142989140	142991824	protocadherin gamma subfamily B, 1 [Source:HGNC Symbol;Acc:HGNC:8708]
ENSSSCG00000051455	100144474	2	CDC25C	protein_coding	140289115	140324425	cell division cycle 25C [Source:NCBI gene (formerly Entrezgene);Acc:100144474]
ENSSSCG00000027371		2	PCDHGA4	protein_coding	142993554	143156556	protocadherin gamma subfamily A, 4 [Source:HGNC Symbol;Acc:HGNC:8702]
ENSSSCG00000023691	100515533	2		protein_coding	140324795	140329684
ENSSSCG00000021092	100515714	2	FAM53C	protein_coding	140330836	140343187	family with sequence similarity 53 member C [Source:VGNC Symbol;Acc:VGNC:87975]
ENSSSCG00000014331	100515884	2	KDM3B	protein_coding	140346223	140418527	lysine demethylase 3B [Source:VGNC Symbol;Acc:VGNC:89412]
ENSSSCG00000046808		2	PCDHGA6	protein_coding	143013973	143016722	protocadherin gamma subfamily A, 6 [Source:HGNC Symbol;Acc:HGNC:8704]
ENSSSCG00000040315	110259517	2		pseudogene	143021188	143023643
ENSSSCG00000031533		2		protein_coding	143046012	143048715
ENSSSCG00000014335	100520367	2	REEP2	protein_coding	140420516	140427160	receptor accessory protein 2 [Source:VGNC Symbol;Acc:VGNC:92198]
ENSSSCG00000044449		2		protein_coding	143063817	143064902
ENSSSCG00000014336	100520726	2	EGR1	protein_coding	140441421	140445296	early growth response 1 [Source:VGNC Symbol;Acc:VGNC:87590]
ENSSSCG00000014399	100520606	2	ARHGAP26	protein_coding	144301413	144778072	Rho GTPase activating protein 26 [Source:VGNC Symbol;Acc:VGNC:85465]
ENSSSCG00000014337	100520896	2	ETF1	protein_coding	140469306	140504287	eukaryotic translation termination factor 1 [Source:VGNC Symbol;Acc:VGNC:87800]
ENSSSCG00000014338	100521183	2	HSPA9	protein_coding	140515253	140531857	heat shock protein family A (Hsp70) member 9 [Source:VGNC Symbol;Acc:VGNC:99761]
ENSSSCG00000014339	100523778	2	CTNNA1	protein_coding	140682371	140871334	catenin alpha 1 [Source:VGNC Symbol;Acc:VGNC:87063]
ENSSSCG00000056350		2		protein_coding	144458295	144463972
ENSSSCG00000014401	396740	2	NR3C1	protein_coding	144822939	144956451	nuclear receptor subfamily 3 group C member 1 [Source:VGNC Symbol;Acc:VGNC:90883]
ENSSSCG00000041721		2		pseudogene	145339859	145346163
ENSSSCG00000039309	768112	2	YIPF5	protein_coding	145651989	145668557	Yip1 domain family member 5 [Source:VGNC Symbol;Acc:VGNC:95031]
ENSSSCG00000032826	110259528	2	KCTD16	protein_coding	145707261	145981909	potassium channel tetramerization domain containing 16 [Source:VGNC Symbol;Acc:VGNC:89395]
ENSSSCG00000056548		2		protein_coding	146872482	146895564
ENSSSCG00000014406	100524733	2	PRELID2	protein_coding	147109586	147191614	PRELI domain containing 2 [Source:VGNC Symbol;Acc:VGNC:91787]
ENSSSCG00000041978		2		protein_coding	147157908	147166391
ENSSSCG00000040306	100524191	2	GRXCR2	protein_coding	147216279	147232478	glutaredoxin and cysteine rich domain containing 2 [Source:VGNC Symbol;Acc:VGNC:88713]
ENSSSCG00000014410	102168153	2	SH3RF2	protein_coding	147290579	147413143	SH3 domain containing ring finger 2 [Source:VGNC Symbol;Acc:VGNC:92831]
ENSSSCG00000014408	100525635	2	PLAC8L1	protein_coding	147437993	147463218	PLAC8 like 1 [Source:VGNC Symbol;Acc:VGNC:91507]
ENSSSCG00000034989	100524309	2	LRRTM2	protein_coding	140803626	140809493	leucine rich repeat transmembrane neuronal 2 [Source:VGNC Symbol;Acc:VGNC:99788]
ENSSSCG00000014411	100525981	2	LARS1	protein_coding	147477370	147554047	leucyl-tRNA synthetase 1 [Source:VGNC Symbol;Acc:VGNC:89643]
ENSSSCG00000024189	100626868	2	SIL1	protein_coding	140878070	141118059	SIL1 nucleotide exchange factor [Source:VGNC Symbol;Acc:VGNC:92875]
ENSSSCG00000014343	100521716	2	MATR3	protein_coding	141179566	141231015	matrin 3 [Source:HGNC Symbol;Acc:HGNC:6912]
ENSSSCG00000026606	100522309	2	PAIP2	protein_coding	141237438	141261125	poly(A) binding protein interacting protein 2 [Source:VGNC Symbol;Acc:VGNC:96618]
ENSSSCG00000026423	396578	2	SLC23A1	protein_coding	141258323	141276442	solute carrier family 23 member 1 [Source:VGNC Symbol;Acc:VGNC:92985]
ENSSSCG00000029239	100522482	2	MZB1	protein_coding	141277544	141279641	marginal zone B and B1 cell specific protein [Source:VGNC Symbol;Acc:VGNC:90550]
ENSSSCG00000014348	100415925	2	SPATA24	protein_coding	141286880	141293227	spermatosis associated 24 [Source:VGNC Symbol;Acc:VGNC:93381]
ENSSSCG00000014356	100524673	2	DNAJC18	protein_coding	141295610	141337407	DnaJ heat shock protein family (Hsp40) member C18 [Source:VGNC Symbol;Acc:VGNC:96615]
ENSSSCG00000014351	100522859	2	ECSCR	protein_coding	141343803	141352603	endothelial cell surface expressed chemotaxis and apoptosis regulator [Source:HGNC Symbol;Acc:HGNC:35454]
ENSSSCG00000042105	110259781	2	SMIM33	protein_coding	141353928	141355996	small integral membrane protein 33 [Source:HGNC Symbol;Acc:HGNC:53645]
ENSSSCG00000014349	100217389	2	STING1	protein_coding	141358993	141367198	stimulator of interferon response cGAMP interactor 1 [Source:VGNC Symbol;Acc:VGNC:93547]
ENSSSCG00000014286	100524137	2	SOWAHA	protein_coding	135139272	135142884	sosondowah ankyrin repeat domain family member A [Source:VGNC Symbol;Acc:VGNC:93347]
ENSSSCG00000056267		2		protein_coding	131565682	131565945
ENSSSCG00000014309	100511625	2	NEUROG1	protein_coding	137765942	137766682	neurogenin 1 [Source:VGNC Symbol;Acc:VGNC:90700]
ENSSSCG00000040031		2	SMIM32	protein_coding	138352232	138353842	small integral membrane protein 32 [Source:HGNC Symbol;Acc:HGNC:53640]
ENSSSCG00000014347	100522667	2	PROB1	protein_coding	141282086	141285145	proline rich basic protein 1 [Source:VGNC Symbol;Acc:VGNC:91827]
ENSSSCG00000014294		2		processed_pseudogene	135536077	135536472
ENSSSCG00000057428		2		lncRNA	131372937	131376414
ENSSSCG00000041980		2		lncRNA	131589451	131595773
ENSSSCG00000060954		2		lncRNA	132079007	132084237
ENSSSCG00000046867		2		lncRNA	132519483	132532892
ENSSSCG00000054569		2		lncRNA	132984499	132989596
ENSSSCG00000053462		2		lncRNA	133195787	133201908
ENSSSCG00000061119		2		lncRNA	133391672	133396658
ENSSSCG00000057636		2		lncRNA	133697686	133700887
ENSSSCG00000055548		2		lncRNA	135153096	135154905
ENSSSCG00000049957		2		lncRNA	135154873	135157366
ENSSSCG00000043647		2		lncRNA	135437390	135440143
ENSSSCG00000055643		2		lncRNA	136717658	136721402
ENSSSCG00000043189		2		lncRNA	136753929	136767122
ENSSSCG00000050134		2		lncRNA	136763049	136770653
ENSSSCG00000043940		2		lncRNA	136779399	136788008
ENSSSCG00000043284		2		lncRNA	136780891	136788015
ENSSSCG00000056520		2		lncRNA	137196640	137199668
ENSSSCG00000049084		2		lncRNA	137403543	137408140
ENSSSCG00000044854		2		lncRNA	137416262	137427907
ENSSSCG00000051278		2		lncRNA	137427475	137439072
ENSSSCG00000041215		2		lncRNA	137681885	137730633
ENSSSCG00000062296		2		lncRNA	137737945	137741186
ENSSSCG00000058843		2		lncRNA	137819729	137824289
ENSSSCG00000056115		2		lncRNA	138259700	138264340
ENSSSCG00000052683		2		lncRNA	138553123	138557895
ENSSSCG00000054364		2		lncRNA	138564899	138570603
ENSSSCG00000056725		2		lncRNA	138600519	138607033
ENSSSCG00000055029		2		lncRNA	138739919	138742404
ENSSSCG00000056013		2		lncRNA	138755325	138760278
ENSSSCG00000052144		2		lncRNA	138784057	138857291
ENSSSCG00000050290		2		lncRNA	138851607	138856302
ENSSSCG00000057627		2		lncRNA	138865520	138868861
ENSSSCG00000058175		2		lncRNA	138874184	138880372
ENSSSCG00000055282		2		lncRNA	138880411	138886376
ENSSSCG00000042271		2		lncRNA	138913623	138917701
ENSSSCG00000056530		2		lncRNA	138935511	138940968
ENSSSCG00000052727		2		lncRNA	138939951	138944068
ENSSSCG00000057465		2		lncRNA	139538614	139542160
ENSSSCG00000053886		2		lncRNA	139573951	139577195
ENSSSCG00000055273		2		lncRNA	139626737	139632236
ENSSSCG00000027997		2		lncRNA	140128532	140131701	NME/NM23 family member 5 [Source:VGNC Symbol;Acc:VGNC:90793]
ENSSSCG00000061481		2		lncRNA	140460941	140466123
ENSSSCG00000053260		2		lncRNA	140614516	140619430
ENSSSCG00000063324		2		lncRNA	140642173	140648683
ENSSSCG00000059825		2		lncRNA	140642810	140648818
ENSSSCG00000057109		2		lncRNA	141376225	141381856
ENSSSCG00000020087		2	Vault	vault_RNA	138238844	138238936	Vault RNA [Source:RFAM;Acc:RF00006]
ENSSSCG00000019602		2	SNORD63	snoRNA	140520317	140520387	Small nucleolar RNA SNORD63 [Source:RFAM;Acc:RF00154]
ENSSSCG00000018891		2	SNORA74	snoRNA	141183235	141183434	Small nucleolar RNA SNORA74 [Source:RFAM;Acc:RF00090]
ENSSSCG00000058556		2	U6	snRNA	136316954	136317060	U6 spliceosomal RNA [Source:RFAM;Acc:RF00026]
ENSSSCG00000020274		2	U6	snRNA	133989122	133989227	U6 spliceosomal RNA [Source:RFAM;Acc:RF00026]
ENSSSCG00000018618	104797449	2	ssc-mir-874	miRNA	139660118	139660201	ssc-mir-874 [Source:miRBase;Acc:MI0022157]
ENSSSCG00000036066	104796096	2	ssc-mir-9820	miRNA	140941598	140941672	ssc-mir-9820 [Source:miRBase;Acc:MI0031587]
ENSSSCG00000014414	100526159	2	RBM27	protein_coding	147569793	147644237	RNA binding motif protein 27 [Source:HGNC Symbol;Acc:HGNC:29243]
ENSSSCG00000014412	100510953	2	POU4F3	protein_coding	147692751	147695346	POU class 4 homeobox 3 [Source:VGNC Symbol;Acc:VGNC:91680]
ENSSSCG00000014387	100511072	2	DIAPH1	protein_coding	143158585	143271147	diaphanous related formin 1 [Source:VGNC Symbol;Acc:VGNC:99632]
ENSSSCG00000014388	100511372	2	HDAC3	protein_coding	143273192	143287399	histone deacetylase 3 [Source:VGNC Symbol;Acc:VGNC:88814]
ENSSSCG00000014389	100519540	2	RELL2	protein_coding	143288004	143293031	RELT like 2 [Source:VGNC Symbol;Acc:VGNC:92207]
ENSSSCG00000014390	100511554	2	FCHSD1	protein_coding	143289859	143301900	FCH and double SH3 domains 1 [Source:VGNC Symbol;Acc:VGNC:88067]
ENSSSCG00000014391	100511744	2	ARAP3	protein_coding	143304080	143327588	ArfGAP with RhoGAP domain, ankyrin repeat and PH domain 3 [Source:VGNC Symbol;Acc:VGNC:85441]
ENSSSCG00000022289	100626940	2	PCDH1	protein_coding	143475935	143501487	protocadherin 1 [Source:VGNC Symbol;Acc:VGNC:91211]
ENSSSCG00000014396	100520236	2	DELE1	protein_coding	143529988	143545856	DAP3 binding cell death enhancer 1 [Source:VGNC Symbol;Acc:VGNC:87243]
ENSSSCG00000014395	100520068	2	PCDH12	protein_coding	143550849	143565033	protocadherin 12 [Source:VGNC Symbol;Acc:VGNC:91212]
ENSSSCG00000014394	100512591	2	RNF14	protein_coding	143551274	143595592	ring finger protein 14 [Source:VGNC Symbol;Acc:VGNC:92357]
ENSSSCG00000038940	100512094	2	GNPDA1	protein_coding	143604362	143615990	glucosamine-6-phosphate deaminase 1 [Source:VGNC Symbol;Acc:VGNC:88544]
ENSSSCG00000025295	100628119	2	NDFIP1	protein_coding	143629783	143734520	Nedd4 family interacting protein 1 [Source:NCBI gene (formerly Entrezgene);Acc:100628119]
ENSSSCG00000036322	100512891	2	SPRY4	protein_coding	143875355	143892292	sprouty RTK signaling antagonist 4 [Source:VGNC Symbol;Acc:VGNC:93427]
ENSSSCG00000024954	397497	2	FGF1	protein_coding	144133392	144241323	fibroblast growth factor 1 [Source:VGNC Symbol;Acc:VGNC:88100]
ENSSSCG00000037898		2	CXXC5	protein_coding	141480397	141514322	CXXC finger protein 5 [Source:VGNC Symbol;Acc:VGNC:87118]
ENSSSCG00000029541	100737524	2	PSD2	protein_coding	141595464	141658713	pleckstrin and Sec7 domain containing 2 [Source:VGNC Symbol;Acc:VGNC:91896]
ENSSSCG00000021082	100625643	2	NRG2	protein_coding	141662369	141824727	neuregulin 2 [Source:VGNC Symbol;Acc:VGNC:98160]
ENSSSCG00000014361	100521956	2	CYSTM1	protein_coding	141954092	141992368	cysteine rich transmembrane module containing 1 [Source:VGNC Symbol;Acc:VGNC:87134]
ENSSSCG00000050498		2	PURA	protein_coding	141884155	141886330	purine rich element binding protein A [Source:HGNC Symbol;Acc:HGNC:9701]
ENSSSCG00000038493	100737972	2	PFDN1	protein_coding	142011063	142077925	prefoldin subunit 1 [Source:VGNC Symbol;Acc:VGNC:91332]
ENSSSCG00000014362	397564	2	HBEGF	protein_coding	142102458	142115174	heparin binding EGF like growth factor [Source:VGNC Symbol;Acc:VGNC:88792]
ENSSSCG00000014363	100738541	2	SLC4A9	protein_coding	142128917	142142662	solute carrier family 4 member 9 [Source:VGNC Symbol;Acc:VGNC:93136]
ENSSSCG00000014364	100512270	2	ANKHD1	protein_coding	142166167	142298097	ankyrin repeat and KH domain containing 1 [Source:NCBI gene (formerly Entrezgene);Acc:100512270]
ENSSSCG00000059551	100529254	2	EIF4EBP3	protein_coding	142303859	142305716	eukaryotic translation initiation factor 4E binding protein 3 [Source:NCBI gene (formerly Entrezgene);Acc:100529254]
ENSSSCG00000055768	100513784	2	SRA1	protein_coding	142307012	142313738	steroid receptor RNA activator 1 [Source:HGNC Symbol;Acc:HGNC:11281]
ENSSSCG00000040166	100151812	7	FLRT2	protein_coding	107812613	107913618	fibronectin leucine rich transmembrane protein 2 [Source:VGNC Symbol;Acc:VGNC:88161]
ENSSSCG00000040638	414379	7	DIO2	protein_coding	103096433	103323258	iodothyronine deiodinase 2 [Source:NCBI gene (formerly Entrezgene);Acc:414379]
ENSSSCG00000002410	100520033	7	CEP128	protein_coding	103345985	103760292	centrosomal protein 128 [Source:VGNC Symbol;Acc:VGNC:86560]
ENSSSCG00000031771	397560	7	TSHR	protein_coding	103768296	103925922	thyroid stimulating hormone receptor [Source:VGNC Symbol;Acc:VGNC:94491]
ENSSSCG00000002411	100154605	7	GTF2A1	protein_coding	103963248	104009226	ral transcription factor IIA subunit 1 [Source:VGNC Symbol;Acc:VGNC:88730]
ENSSSCG00000002412	100157426	7	STON2	protein_coding	104039493	104189701	stonin 2 [Source:VGNC Symbol;Acc:VGNC:93568]
ENSSSCG00000014366	100513399	2	APBB3	protein_coding	142313777	142320730	amyloid beta protein binding family B member 3 [Source:VGNC Symbol;Acc:VGNC:85404]
ENSSSCG00000002414	100520751	7	SEL1L	protein_coding	104219411	104283195	SEL1L adaptor subunit of ERAD E3 ubiquitin ligase [Source:VGNC Symbol;Acc:VGNC:92687]
ENSSSCG00000014367	396994	2	SLC35A4	protein_coding	142323341	142325335	solute carrier family 35 member A4 [Source:VGNC Symbol;Acc:VGNC:93069]
ENSSSCG00000044155		2		protein_coding	142321430	142324016
ENSSSCG00000014368	100513976	2		protein_coding	142326384	142339086
ENSSSCG00000014369	100037938	2	CD14	protein_coding	142346360	142349581	CD14 molecule [Source:NCBI gene (formerly Entrezgene);Acc:100037938]
ENSSSCG00000014370	100519892	2	TMCO6	protein_coding	142352030	142359036	transmembrane and coiled-coil domains 6 [Source:VGNC Symbol;Acc:VGNC:94052]
ENSSSCG00000014371	100520950	2		protein_coding	142359007	142361131	NADH:ubiquinone oxidoreductase subunit A2 [Source:VGNC Symbol;Acc:VGNC:100312]
ENSSSCG00000014372	100738153	2	IK	protein_coding	142361155	142376333	IK cytokine [Source:VGNC Symbol;Acc:VGNC:89070]
ENSSSCG00000032062	100514155	2	WDR55	protein_coding	142378462	142384677	WD repeat domain 55 [Source:VGNC Symbol;Acc:VGNC:94929]
ENSSSCG00000014375	100518652	2	HARS1	protein_coding	142385872	142401208	histidyl-tRNA synthetase 1 [Source:VGNC Symbol;Acc:VGNC:88785]
ENSSSCG00000037928		7		protein_coding	109688000	109689002
ENSSSCG00000027865	100156917	7	GALC	protein_coding	109894578	109961413	galactosylceramidase [Source:VGNC Symbol;Acc:VGNC:88324]
ENSSSCG00000002423	100155276	7	KCNK10	protein_coding	110121263	110271481	potassium two pore domain channel subfamily K member 10 [Source:VGNC Symbol;Acc:VGNC:89364]
ENSSSCG00000002424	100153278	7	SPATA7	protein_coding	110309462	110364033	spermatosis associated 7 [Source:VGNC Symbol;Acc:VGNC:93389]
ENSSSCG00000002425	100152076	7	PTPN21	protein_coding	110373530	110453812	protein tyrosine phosphatase non-receptor type 21 [Source:VGNC Symbol;Acc:VGNC:91977]
ENSSSCG00000002426	100157303	7	ZC3H14	protein_coding	110463517	110513257	zinc finger CCCH-type containing 14 [Source:VGNC Symbol;Acc:VGNC:95094]
ENSSSCG00000014374	100520423	2	DND1	protein_coding	142384532	142387199	DND microRNA-mediated repression inhibitor 1 [Source:VGNC Symbol;Acc:VGNC:87378]
ENSSSCG00000014376	100521256	2	HARS2	protein_coding	142401328	142409619	histidyl-tRNA synthetase 2, mitochondrial [Source:VGNC Symbol;Acc:VGNC:99755]
ENSSSCG00000029158	100621095	2	ZMAT2	protein_coding	142411089	142419137	zinc finger matrin-type 2 [Source:VGNC Symbol;Acc:VGNC:95176]
ENSSSCG00000029281	100621701	2	PCDHAC2	protein_coding	142460178	142688089	protocadherin alpha subfamily C, 2 [Source:HGNC Symbol;Acc:HGNC:8677]
ENSSSCG00000029281	100622074	2	PCDHAC2	protein_coding	142460178	142688089	protocadherin alpha subfamily C, 2 [Source:HGNC Symbol;Acc:HGNC:8677]
ENSSSCG00000042156		2		protein_coding	142462020	142462595
ENSSSCG00000061745		2	PCDHA3	protein_coding	142472286	142482967	protocadherin alpha 3 [Source:HGNC Symbol;Acc:HGNC:8669]
ENSSSCG00000004101	100153355	1	LRP11	protein_coding	16139496	16198969	LDL receptor related protein 11 [Source:VGNC Symbol;Acc:VGNC:89817]
ENSSSCG00000002427	100153276	7		protein_coding	110512072	110705437	EMAP like 5 [Source:VGNC Symbol;Acc:VGNC:87686]
ENSSSCG00000004410		1		protein_coding	75557958	75564364
ENSSSCG00000039859		2		protein_coding	142474432	142475339
ENSSSCG00000033739		1		protein_coding	75641468	75693354
ENSSSCG00000057570		2		protein_coding	142481882	142482483
ENSSSCG00000004405	100511669	1	FIG4	protein_coding	75694151	75847528	FIG4 phosphoinositide 5-phosphatase [Source:VGNC Symbol;Acc:VGNC:88136]
ENSSSCG00000002428	100156057	7	TTC8	protein_coding	110731731	110784853	tetratricopeptide repeat domain 8 [Source:VGNC Symbol;Acc:VGNC:94559]
ENSSSCG00000025603		2		protein_coding	142485896	142488853
ENSSSCG00000041688		2		pseudogene	142495930	142498370
ENSSSCG00000052115		7		protein_coding	107917208	107917387
ENSSSCG00000021146	100155711	7	GPR65	protein_coding	109985307	109989280	G protein-coupled receptor 65 [Source:HGNC Symbol;Acc:HGNC:4517]
ENSSSCG00000047467		7		processed_pseudogene	105703307	105704555
ENSSSCG00000029442		2		protein_coding	142507806	142510481
ENSSSCG00000026042	445523	1	ULBP1	protein_coding	16113780	16119273	UL16 binding protein 1 [Source:NCBI gene (formerly Entrezgene);Acc:445523]
ENSSSCG00000057582		7		lncRNA	104021933	104025180
ENSSSCG00000062510		7		lncRNA	104032454	104036817
ENSSSCG00000053933		7		lncRNA	104624625	104629689
ENSSSCG00000059507		7		lncRNA	104639681	104644860
ENSSSCG00000057699		7		lncRNA	104765563	104769784
ENSSSCG00000062328		7		lncRNA	105447761	105453181
ENSSSCG00000060297		7		lncRNA	105671411	105676347
ENSSSCG00000004096	100521998	1		protein_coding	16057207	16089387
ENSSSCG00000060880		7		lncRNA	105885884	105890427
ENSSSCG00000056404		7		lncRNA	105914433	105919671
ENSSSCG00000058068		7		lncRNA	107759704	107762827
ENSSSCG00000042895		7		lncRNA	107785422	107791824
ENSSSCG00000056533		7		lncRNA	108035440	108040491
ENSSSCG00000041378	106508817	1		protein_coding	16096071	16100494
ENSSSCG00000043565		7		lncRNA	108325897	108329166
ENSSSCG00000037515		2		protein_coding	142518978	142520124
ENSSSCG00000056380		7		lncRNA	108337055	108340210
ENSSSCG00000058366		2		protein_coding	142526792	142527403
ENSSSCG00000060877		7		lncRNA	109650582	109655470
ENSSSCG00000004406	100511485	1		protein_coding	75979385	75982159	G protein-coupled receptor 6 [Source:NCBI gene (formerly Entrezgene);Acc:100511485]
ENSSSCG00000049531		2		protein_coding	142532256	142532894
ENSSSCG00000061403		7		lncRNA	109883779	109888874
ENSSSCG00000054635		7		lncRNA	110077022	110082521
ENSSSCG00000004404	100154562	1		protein_coding	76107602	76180193
ENSSSCG00000048432		2		pseudogene	142544577	142547158
ENSSSCG00000004403	100511111	1	CDC40	protein_coding	76179164	76232959	cell division cycle 40 [Source:VGNC Symbol;Acc:VGNC:86452]
ENSSSCG00000004402	100736631	1	METTL24	protein_coding	76245825	76367780	methyltransferase like 24 [Source:VGNC Symbol;Acc:VGNC:90161]
ENSSSCG00000028030	102160959	2	PCDHA13	protein_coding	142549516	142552334	protocadherin alpha 13 [Source:HGNC Symbol;Acc:HGNC:8667]
ENSSSCG00000045310		7		lncRNA	104009504	104013450
ENSSSCG00000020635		7	U6	snRNA	110847627	110847726	U6 spliceosomal RNA [Source:RFAM;Acc:RF00026]
ENSSSCG00000004401	100037287	1	DDO	protein_coding	76391116	76417301	D-aspartate oxidase [Source:NCBI gene (formerly Entrezgene);Acc:100037287]
ENSSSCG00000019738		7	SNORA79	snoRNA	103993272	103993415	small nucleolar RNA, H/ACA box 79 [Source:HGNC Symbol;Acc:HGNC:32665]
ENSSSCG00000004399	100525793	1	SLC22A16	protein_coding	76423355	76467575	solute carrier family 22 member 16 [Source:VGNC Symbol;Acc:VGNC:92976]
ENSSSCG00000024111	100622733	2	SCGB3A2	protein_coding	149068946	149124983	secretoglobin family 3A member 2 [Source:VGNC Symbol;Acc:VGNC:92623]
ENSSSCG00000037803	100517207	1	MARCKS	protein_coding	79789815	79795760	myristoylated alanine rich protein kinase C substrate [Source:VGNC Symbol;Acc:VGNC:90024]
ENSSSCG00000004388	100523341	1	ARMC2	protein_coding	74923868	75043060	armadillo repeat containing 2 [Source:VGNC Symbol;Acc:VGNC:103028]
ENSSSCG00000034511	100622575	2	SPINK1	protein_coding	149071703	149079499	serine peptidase inhibitor Kazal type 1 [Source:VGNC Symbol;Acc:VGNC:100865]
ENSSSCG00000034399	100622840	2	C5orf46	protein_coding	149141959	149151433	chromosome 2 C5orf46 homolog [Source:VGNC Symbol;Acc:VGNC:86011]
ENSSSCG00000004390	100523876	1	SESN1	protein_coding	75056734	75088954	sestrin 1 [Source:VGNC Symbol;Acc:VGNC:92753]
ENSSSCG00000014422	100512160	2	SPINK5	protein_coding	149309540	149382282	serine peptidase inhibitor Kazal type 5 [Source:VGNC Symbol;Acc:VGNC:100866]
ENSSSCG00000052903		1		protein_coding	75115864	75119654
ENSSSCG00000038182	100739218	2		protein_coding	149400905	149406475
ENSSSCG00000004391	100739336	1	CEP57L1	protein_coding	75171061	75227022	centrosomal protein 57 like 1 [Source:VGNC Symbol;Acc:VGNC:86573]
ENSSSCG00000004415	100514885	1		protein_coding	75323639	75431569
ENSSSCG00000052185		2		protein_coding	149413842	149432493
ENSSSCG00000033173	100303616	2	SPINK14	protein_coding	149415857	149424227	serine peptidase inhibitor Kazal type 14 (putative) [Source:VGNC Symbol;Acc:VGNC:96778]
ENSSSCG00000052577		2		protein_coding	149431410	149431820
ENSSSCG00000004414	100152548	1	CD164	protein_coding	75441575	75458145	CD164 molecule [Source:VGNC Symbol;Acc:VGNC:109374]
ENSSSCG00000056375		2		protein_coding	149441212	149441622
ENSSSCG00000057744		2		protein_coding	149448875	149449285
ENSSSCG00000058580		2	SPINK6	protein_coding	149467554	149485132	serine peptidase inhibitor Kazal type 6 [Source:HGNC Symbol;Acc:HGNC:29486]
ENSSSCG00000059951		2	MARCOL	protein_coding	149512698	149514675	MARCO like [Source:HGNC Symbol;Acc:HGNC:53644]
ENSSSCG00000004413	100157379	1	PPIL6	protein_coding	75463222	75508244	peptidylprolyl isomerase like 6 [Source:VGNC Symbol;Acc:VGNC:98216]
ENSSSCG00000029257	396905	2		protein_coding	149556794	149570136
ENSSSCG00000004408	100152155	1	SMPD2	protein_coding	75508350	75512153	sphingomyelin phosphodiesterase 2 [Source:VGNC Symbol;Acc:VGNC:93262]
ENSSSCG00000004412	100153346	1	MICAL1	protein_coding	75511693	75522765	microtubule associated monooxygenase, calponin and LIM domain containing 1 [Source:VGNC Symbol;Acc:VGNC:90207]
ENSSSCG00000004411	100739723	1	ZBTB24	protein_coding	75531036	75548772	zinc finger and BTB domain containing 24 [Source:VGNC Symbol;Acc:VGNC:95064]
ENSSSCG00000033392	100154280	1	SCML4	protein_coding	73843012	73968699	Scm polycomb group protein like 4 [Source:VGNC Symbol;Acc:VGNC:92629]
ENSSSCG00000004382	100152304	1	SEC63	protein_coding	74000688	74078582	SEC63 homolog, protein translocation regulator [Source:VGNC Symbol;Acc:VGNC:103172]
ENSSSCG00000004383	100049681	1	OSTM1	protein_coding	74139330	74181084	osteoclastosis associated transmembrane protein 1 [Source:VGNC Symbol;Acc:VGNC:91086]
ENSSSCG00000004384	100155153	1	NR2E1	protein_coding	74271042	74292681	nuclear receptor subfamily 2 group E member 1 [Source:VGNC Symbol;Acc:VGNC:90878]
ENSSSCG00000004385	100627262	1	SNX3	protein_coding	74306455	74349335	sorting nexin 3 [Source:VGNC Symbol;Acc:VGNC:93317]
ENSSSCG00000040199	100155926	1	AFG1L	protein_coding	74367617	74591853	AFG1 like ATPase [Source:VGNC Symbol;Acc:VGNC:85170]
ENSSSCG00000004387	733621	1	FOXO3	protein_coding	74628218	74760325	forkhead box O3 [Source:VGNC Symbol;Acc:VGNC:99715]
ENSSSCG00000004432	100156170	1	HDAC2	protein_coding	79863094	79901585	histone deacetylase 2 [Source:VGNC Symbol;Acc:VGNC:88813]
ENSSSCG00000004433	100155403	1	HS3ST5	protein_coding	79955657	80136352	heparan sulfate-glucosamine 3-sulfotransferase 5 [Source:VGNC Symbol;Acc:VGNC:88979]
ENSSSCG00000004434	100157810	1	FRK	protein_coding	81605700	81714250	fyn related Src family tyrosine kinase [Source:VGNC Symbol;Acc:VGNC:88235]
ENSSSCG00000037424	100525621	1	CDK19	protein_coding	76589052	76793278	cyclin dependent kinase 19 [Source:VGNC Symbol;Acc:VGNC:86502]
ENSSSCG00000004392	100155925	1		protein_coding	76839734	76863722	adenosylmethionine decarboxylase 1 [Source:VGNC Symbol;Acc:VGNC:103024]
ENSSSCG00000004393	100525020	1	GTF3C6	protein_coding	76896756	76909749	ral transcription factor IIIC subunit 6 [Source:VGNC Symbol;Acc:VGNC:88741]
ENSSSCG00000004394	100525264	1	RPF2	protein_coding	76917185	76963831	ribosome production factor 2 homolog [Source:VGNC Symbol;Acc:VGNC:92422]
ENSSSCG00000004419	100513770	1	SLC16A10	protein_coding	76998359	77138639	solute carrier family 16 member 10 [Source:VGNC Symbol;Acc:VGNC:103178]
ENSSSCG00000041409	100515422	1	MFSD4B	protein_coding	77159461	77167447	major facilitator superfamily domain containing 4B [Source:VGNC Symbol;Acc:VGNC:109534]
ENSSSCG00000025703	100513963	1	REV3L	protein_coding	77197409	77400297	REV3 like, DNA directed polymerase zeta catalytic subunit [Source:VGNC Symbol;Acc:VGNC:92226]
ENSSSCG00000004420	100157000	1	TRAF3IP2	protein_coding	77487577	77541198	TRAF3 interacting protein 2 [Source:VGNC Symbol;Acc:VGNC:94361]
ENSSSCG00000004421	791125	1	FYN	protein_coding	77585439	77810581	FYN proto-onco, Src family tyrosine kinase [Source:VGNC Symbol;Acc:VGNC:88276]
ENSSSCG00000004422	100155801	1	CCN6	protein_coding	78005847	78019709	cellular communication network factor 6 [Source:VGNC Symbol;Acc:VGNC:86347]
ENSSSCG00000004423	100154975	1	TUBE1	protein_coding	78018433	78048406	tubulin epsilon 1 [Source:VGNC Symbol;Acc:VGNC:94583]
ENSSSCG00000036621	100623109	1	FAM229B	protein_coding	78058529	78063272	family with sequence similarity 229 member B [Source:VGNC Symbol;Acc:VGNC:87963]
ENSSSCG00000004425	100154581	1	LAMA4	protein_coding	78071458	78224365	laminin subunit alpha 4 [Source:VGNC Symbol;Acc:VGNC:103116]
ENSSSCG00000062211		1		protein_coding	78251858	78252565
ENSSSCG00000050324	100156609	1	RFPL4B	protein_coding	78312248	78313060	ret finger protein like 4B [Source:HGNC Symbol;Acc:HGNC:33264]
ENSSSCG00000004070	100512874	1	SCAF8	protein_coding	12040485	12122337	SR-related CTD associated factor 8 [Source:VGNC Symbol;Acc:VGNC:92604]
ENSSSCG00000004370	100739102	1	ATG5	protein_coding	72270799	72520396	autophagy related 5 [Source:VGNC Symbol;Acc:VGNC:103029]
ENSSSCG00000005533	397541	1	PTGS1	protein_coding	262456155	262483035	prostaglandin-endoperoxide synthase 1 [Source:VGNC Symbol;Acc:VGNC:91958]
ENSSSCG00000005129	100152877	1	IZUMO3	protein_coding	198356839	198360395	IZUMO family member 3 [Source:VGNC Symbol;Acc:VGNC:89264]
ENSSSCG00000026382	100525377	1	PPP2R5E	protein_coding	194505025	194656164	protein phosphatase 2 regulatory subunit B'epsilon [Source:NCBI gene (formerly Entrezgene);Acc:100525377]
ENSSSCG00000038554	100153625	1	PDCL	protein_coding	263747703	263759543	phosducin like [Source:VGNC Symbol;Acc:VGNC:91245]
ENSSSCG00000004369	100154284	1	PRDM1	protein_coding	72311880	72335466	PR/SET domain 1 [Source:VGNC Symbol;Acc:VGNC:91772]
ENSSSCG00000005116	100526029	1	GPHB5	protein_coding	194736877	194743043	glycoprotein hormone subunit beta 5 [Source:VGNC Symbol;Acc:VGNC:88586]
ENSSSCG00000005575	100152442	1	RC3H2	protein_coding	263772173	263822104	ring finger and CCCH-type domains 2 [Source:VGNC Symbol;Acc:VGNC:92169]
ENSSSCG00000022804	100155474	1	RHOJ	protein_coding	194760939	194844356	ras homolog family member J [Source:NCBI gene (formerly Entrezgene);Acc:100155474]
ENSSSCG00000034726	100510997	1	KCNH5	protein_coding	194966334	195259068	potassium voltage-gated channel subfamily H member 5 [Source:VGNC Symbol;Acc:VGNC:89345]
ENSSSCG00000004371	100521168	1	CRYBG1	protein_coding	72552922	72763546	crystallin beta-gamma domain containing 1 [Source:VGNC Symbol;Acc:VGNC:87018]
ENSSSCG00000061929		1		protein_coding	195124787	195151222
ENSSSCG00000005167	100625506	1	SLC24A2	protein_coding	203059588	203333781	solute carrier family 24 member 2 [Source:VGNC Symbol;Acc:VGNC:92987]
ENSSSCG00000038036	100152823	1	TTLL11	protein_coding	261901333	262203978	tubulin tyrosine ligase like 11 [Source:VGNC Symbol;Acc:VGNC:109546]
ENSSSCG00000028974	100738738	1	UST	protein_coding	16840533	17138392	uronyl 2-sulfotransferase [Source:VGNC Symbol;Acc:VGNC:94780]
ENSSSCG00000034213	100155321	1	ACER2	protein_coding	203386791	203414972	alkaline ceramidase 2 [Source:VGNC Symbol;Acc:VGNC:85010]
ENSSSCG00000005528	100154443	1	NDUFA8	protein_coding	262236482	262264097	NADH:ubiquinone oxidoreductase subunit A8 [Source:NCBI gene (formerly Entrezgene);Acc:100154443]
ENSSSCG00000005169	100038023	1		protein_coding	203444450	203451468	ribosomal protein S6 [Source:VGNC Symbol;Acc:VGNC:103166]
ENSSSCG00000041504		1		protein_coding	72724452	72729750
ENSSSCG00000005529	100514270	1	MORN5	protein_coding	262258298	262295533	MORN repeat containing 5 [Source:VGNC Symbol;Acc:VGNC:90311]
ENSSSCG00000004373	100519752	1	RTN4IP1	protein_coding	72762855	72815540	reticulon 4 interacting protein 1 [Source:VGNC Symbol;Acc:VGNC:92503]
ENSSSCG00000005530	100739090	1	LHX6	protein_coding	262295353	262322530	LIM homeobox 6 [Source:VGNC Symbol;Acc:VGNC:89716]
ENSSSCG00000054030	110261636	1		protein_coding	158073323	158078962
ENSSSCG00000005170	100154094	1	DENND4C	protein_coding	203449835	203601292	DENN domain containing 4C [Source:VGNC Symbol;Acc:VGNC:87253]
ENSSSCG00000058958		1		protein_coding	20118126	20124307
ENSSSCG00000004374	100627457	1	QRSL1	protein_coding	72815613	72844843	glutaminyl-tRNA amidotransferase subunit QRSL1 [Source:VGNC Symbol;Acc:VGNC:96759]
ENSSSCG00000056379		1	CD24	protein_coding	73119759	73124357	CD24 molecule [Source:HGNC Symbol;Acc:HGNC:1645]
ENSSSCG00000060741		1		protein_coding	195555066	195645560
ENSSSCG00000037985	100157575	1	MTRES1	protein_coding	73162364	73180017	mitochondrial transcription rescue factor 1 [Source:VGNC Symbol;Acc:VGNC:90469]
ENSSSCG00000005131	100517627	1	DMRTA1	protein_coding	200406764	200414334	DMRT like family A1 [Source:VGNC Symbol;Acc:VGNC:87353]
ENSSSCG00000034120	397227	1	CDKN2B	protein_coding	200761004	200766056	cyclin dependent kinase inhibitor 2B [Source:NCBI gene (formerly Entrezgene);Acc:397227]
ENSSSCG00000031159	110260428	1	BEND3	protein_coding	73184753	73241022	BEN domain containing 3 [Source:VGNC Symbol;Acc:VGNC:85800]
ENSSSCG00000005134		1	CDKN2A	protein_coding	200792469	200798854	cyclin dependent kinase inhibitor 2A [Source:VGNC Symbol;Acc:VGNC:109186]
ENSSSCG00000036168	100312977	1	PDSS2	protein_coding	73235100	73510535	decaprenyl diphosphate synthase subunit 2 [Source:VGNC Symbol;Acc:VGNC:91291]
ENSSSCG00000030089	100154045	1	RBM18	protein_coding	262333533	262356222	RNA binding motif protein 18 [Source:VGNC Symbol;Acc:VGNC:92149]
ENSSSCG00000005532	100515005	1	MRRF	protein_coding	262353032	262418243	mitochondrial ribosome recycling factor [Source:VGNC Symbol;Acc:VGNC:90402]
ENSSSCG00000005130	100153303	1	ELAVL2	protein_coding	198964132	199135811	ELAV like RNA binding protein 2 [Source:VGNC Symbol;Acc:VGNC:87639]
ENSSSCG00000043730		1		protein_coding	73344264	73349280
ENSSSCG00000039256		10		protein_coding	40283312	40284136
ENSSSCG00000055645		1		lncRNA	16747308	16752438
ENSSSCG00000004379	100521699	1	SOBP	protein_coding	73549307	73702020	sine oculis binding protein homolog [Source:VGNC Symbol;Acc:VGNC:93329]
ENSSSCG00000035848		10		protein_coding	40576574	40579884
ENSSSCG00000005586	100156063	1	LHX2	protein_coding	264900591	264920890	LIM homeobox 2 [Source:NCBI gene (formerly Entrezgene);Acc:100156063]
ENSSSCG00000043946		1		protein_coding	79158252	79161471
ENSSSCG00000049106		10		protein_coding	37394523	37397345
ENSSSCG00000026287		1		protein_coding	262950329	262958275
ENSSSCG00000047473		1		protein_coding	79369552	79375176
ENSSSCG00000040988		10		protein_coding	37698342	37699288
ENSSSCG00000004389	102163847	1		protein_coding	75118461	75118781
ENSSSCG00000011010	100515791	10	C9orf72	protein_coding	38389331	38415901	C9orf72-SMCR8 complex subunit [Source:VGNC Symbol;Acc:VGNC:96173]
ENSSSCG00000059436		1		protein_coding	73872197	73876683
ENSSSCG00000046183		1		pseudogene	262976285	262977227
ENSSSCG00000042456		1		protein_coding	81324654	81331085
ENSSSCG00000005587	100514624	1	NEK6	protein_coding	265078435	265176903	NIMA related kinase 6 [Source:VGNC Symbol;Acc:VGNC:90678]
ENSSSCG00000004396		1		protein_coding	76675741	76676106
ENSSSCG00000044325		1		protein_coding	77200250	77201814
ENSSSCG00000046528		1		protein_coding	72699571	72700356
ENSSSCG00000037071	100521350	1		protein_coding	73130865	73131269
ENSSSCG00000056106		1		lncRNA	71733544	71739423
ENSSSCG00000005590	100037992	1	PSMB7	protein_coding	265172237	265235387	proteasome 20S subunit beta 7 [Source:NCBI gene (formerly Entrezgene);Acc:100037992]
ENSSSCG00000056148		1		lncRNA	71770927	71775206
ENSSSCG00000042384		1		lncRNA	71972220	71976763
ENSSSCG00000052578		1		lncRNA	72008429	72012163
ENSSSCG00000044869		1		protein_coding	195850392	195855157
ENSSSCG00000045922		1		lncRNA	72012686	72015937
ENSSSCG00000049906		1		lncRNA	72847739	72851613
ENSSSCG00000054283		1		lncRNA	72934271	72939384
ENSSSCG00000038811	100516148	10	MOB3B	protein_coding	38438346	38680995	MOB kinase activator 3B [Source:VGNC Symbol;Acc:VGNC:96024]
ENSSSCG00000060026		1		lncRNA	72941803	72948137
ENSSSCG00000053064		1		lncRNA	73837713	73842666
ENSSSCG00000058432		1		lncRNA	73838823	73840331
ENSSSCG00000045749		1		lncRNA	74079000	74084613
ENSSSCG00000005591	100514818	1	ADGRD2	protein_coding	265259617	265275248	adhesion G protein-coupled receptor D2 [Source:VGNC Symbol;Acc:VGNC:85123]
ENSSSCG00000028558	100626032	1	SGPP1	protein_coding	194352001	194380907	sphingosine-1-phosphate phosphatase 1 [Source:VGNC Symbol;Acc:VGNC:92798]
ENSSSCG00000049152		1		lncRNA	74769481	74790096
ENSSSCG00000058772		1		lncRNA	74774835	74779289
ENSSSCG00000056263		1		lncRNA	76528076	76533080
ENSSSCG00000005112	100739573	1	WDR89	protein_coding	194439820	194475872	WD repeat domain 89 [Source:VGNC Symbol;Acc:VGNC:94947]
ENSSSCG00000036693	110255680	10	ZNF658	protein_coding	38797315	38818047	zinc finger protein 658 [Source:HGNC Symbol;Acc:HGNC:25226]
ENSSSCG00000051913		1		lncRNA	76871244	76873831
ENSSSCG00000063343		1		lncRNA	77144936	77148685
ENSSSCG00000054646		1		lncRNA	77172066	77180436
ENSSSCG00000032084	106506845	1		protein_coding	153688900	153932906	coiled-coil domain containing 102B [Source:VGNC Symbol;Acc:VGNC:103043]
ENSSSCG00000005121		1		protein_coding	195879911	195887765
ENSSSCG00000050853		1		lncRNA	77405603	77431375
ENSSSCG00000053219		1		lncRNA	77409074	77414245
ENSSSCG00000056640		1		protein_coding	195891948	195923131
ENSSSCG00000036711	396580	2	UBE2D2	protein_coding	141398065	141459817	ubiquitin conjugating enzyme E2 D2 [Source:VGNC Symbol;Acc:VGNC:98391]
ENSSSCG00000051118		1		lncRNA	77416089	77426138
ENSSSCG00000026552	100627901	10	MFSD14B	protein_coding	38834125	38889457	major facilitator superfamily domain containing 14B [Source:NCBI gene (formerly Entrezgene);Acc:100627901]
ENSSSCG00000057365		1		protein_coding	195904949	195938513	RNA exonuclease 6 (putative) [Source:VGNC Symbol;Acc:VGNC:111650]
ENSSSCG00000054256		1		lncRNA	77428164	77431394
ENSSSCG00000053065		1		lncRNA	77480439	77483951
ENSSSCG00000062078		1		lncRNA	19921947	19928657
ENSSSCG00000052643		1		lncRNA	77923954	77929386
ENSSSCG00000051414		1		lncRNA	78456730	78461806
ENSSSCG00000058027		1		lncRNA	78582402	78595072
ENSSSCG00000061300		1		lncRNA	20080099	20083374
ENSSSCG00000055924	110261637	1		protein_coding	158083210	158089118
ENSSSCG00000059514		1		lncRNA	78837517	78842856
ENSSSCG00000055628		1		lncRNA	20102066	20107815
ENSSSCG00000005588	397368	1	NR5A1	protein_coding	265284493	265311417	nuclear receptor subfamily 5 group A member 1 [Source:VGNC Symbol;Acc:VGNC:90886]
ENSSSCG00000052189		1		lncRNA	79058755	79064001
ENSSSCG00000055717		1		lncRNA	20139228	20143451
ENSSSCG00000005122	396729	1	TEK	protein_coding	195937432	196051980	TEK receptor tyrosine kinase [Source:VGNC Symbol;Acc:VGNC:93866]
ENSSSCG00000062520		1		lncRNA	20162192	20165328
ENSSSCG00000052952		1		lncRNA	20186041	20189416
ENSSSCG00000056160		1		lncRNA	20217674	20221898
ENSSSCG00000057869		1		lncRNA	20239618	20243499
ENSSSCG00000059442		1		lncRNA	79355822	79358848
ENSSSCG00000058168		1		lncRNA	20281292	20286028
ENSSSCG00000054412		1		lncRNA	20298471	20301788
ENSSSCG00000052367		1		lncRNA	20301643	20304737
ENSSSCG00000061390		1		lncRNA	79390571	79395815
ENSSSCG00000052799		1		lncRNA	79658082	79659402
ENSSSCG00000005589	100038028	1	NR6A1	protein_coding	265322039	265370026	nuclear receptor subfamily 6 group A member 1 [Source:VGNC Symbol;Acc:VGNC:90887]
ENSSSCG00000055198		1		lncRNA	79697813	79700503
ENSSSCG00000058760		10		protein_coding	38870251	38871068
ENSSSCG00000054393		1		lncRNA	80143085	80148655
ENSSSCG00000062237		1		lncRNA	80171474	80175720
ENSSSCG00000061205		1		lncRNA	80226755	80231791
ENSSSCG00000044366		1		lncRNA	80244522	80686293
ENSSSCG00000057608		1		lncRNA	80623671	80628727
ENSSSCG00000014415	100621805	2	GPR151	protein_coding	147856604	147857857	G protein-coupled receptor 151 [Source:VGNC Symbol;Acc:VGNC:88608]
ENSSSCG00000060823		1		lncRNA	81014125	81019219
ENSSSCG00000056156		1		lncRNA	81161159	81166427
ENSSSCG00000054892		1		lncRNA	81414867	81419330
ENSSSCG00000014377	100521438	2	PCDHB1	protein_coding	142741682	142747760	protocadherin beta 1 [Source:HGNC Symbol;Acc:HGNC:8680]
ENSSSCG00000053214		1		lncRNA	81597996	81601286
ENSSSCG00000028655	100620478	10	RAB18	protein_coding	38970586	39004971	RAB18, member RAS onco family [Source:VGNC Symbol;Acc:VGNC:98241]
ENSSSCG00000034393		1		lncRNA	72066174	72157020
ENSSSCG00000053239	100624174	2		protein_coding	142902520	142904916
ENSSSCG00000061592	100153341	1	EPM2A	protein_coding	19806765	19893339	EPM2A glucan phosphatase, laforin [Source:HGNC Symbol;Acc:HGNC:3413]
ENSSSCG00000005593	100154062	1	OLFML2A	protein_coding	265577704	265604502	olfactomedin like 2A [Source:VGNC Symbol;Acc:VGNC:98170]
ENSSSCG00000050067		1		lncRNA	77400525	77426142
ENSSSCG00000028168	100523236	2	TAF7	protein_coding	142947343	142952505	TATA-box binding protein associated factor 7 [Source:VGNC Symbol;Acc:VGNC:93721]
ENSSSCG00000042842		1		lncRNA	79555895	79787544
ENSSSCG00000043236		2		protein_coding	146047845	146050666
ENSSSCG00000058913		2		protein_coding	142540219	142540746
ENSSSCG00000005594	100154489	1	WDR38	protein_coding	265633564	265637267	WD repeat domain 38 [Source:VGNC Symbol;Acc:VGNC:94918]
ENSSSCG00000062221		2		protein_coding	149216021	149221373
ENSSSCG00000058132		1	U6	snRNA	77983209	77983315	U6 spliceosomal RNA [Source:RFAM;Acc:RF00026]
ENSSSCG00000062279		1	U6	snRNA	72603383	72603489	U6 spliceosomal RNA [Source:RFAM;Acc:RF00026]
ENSSSCG00000043597		1	U6	snRNA	72905181	72905283	U6 spliceosomal RNA [Source:RFAM;Acc:RF00026]
ENSSSCG00000005124	100157070	1	IFT74	protein_coding	196086072	196173880	intraflagellar transport 74 [Source:VGNC Symbol;Acc:VGNC:89050]
ENSSSCG00000027249		2		processed_pseudogene	142944078	142944980	solute carrier family 25 member 2 [Source:VGNC Symbol;Acc:VGNC:100860]
ENSSSCG00000048807		2		processed_pseudogene	145458735	145460715
ENSSSCG00000034227	397598	1	RPL35	protein_coding	265636637	265645593	ribosomal protein L35 [Source:NCBI gene (formerly Entrezgene);Acc:397598]
ENSSSCG00000063245		2		lncRNA	147099338	147105455
ENSSSCG00000059785		2		lncRNA	147419871	147426227
ENSSSCG00000061423		2		lncRNA	147646177	147650379
ENSSSCG00000059502		2		lncRNA	149538369	149543455
ENSSSCG00000005125	100157858	1	LRRC19	protein_coding	196129905	196142701	leucine rich repeat containing 19 [Source:VGNC Symbol;Acc:VGNC:89829]
ENSSSCG00000005596	100154462	1	ARPC5L	protein_coding	265642260	265654018	actin related protein 2/3 complex subunit 5 like [Source:NCBI gene (formerly Entrezgene);Acc:100154462]
ENSSSCG00000045059		1		protein_coding	196148205	196150028
ENSSSCG00000005126	100511733	1	PLAA	protein_coding	196176456	196219834	phospholipase A2 activating protein [Source:VGNC Symbol;Acc:VGNC:91502]
ENSSSCG00000005597	100515524	1	GOLGA1	protein_coding	265652128	265705895	golgin A1 [Source:VGNC Symbol;Acc:VGNC:88549]
ENSSSCG00000052091		2		lncRNA	141389903	141394570
ENSSSCG00000054019		2		lncRNA	141539324	141586129
ENSSSCG00000062514		2		lncRNA	141552578	141553951
ENSSSCG00000044116		2		lncRNA	141558906	141563968
ENSSSCG00000041013		2		lncRNA	142150306	142153235
ENSSSCG00000047739		2		lncRNA	142448203	142451178
ENSSSCG00000052325		2		lncRNA	142823067	142825111
ENSSSCG00000062860		2		lncRNA	142824112	142829162
ENSSSCG00000059996		2		lncRNA	142860902	142864122
ENSSSCG00000063187		2		lncRNA	142860945	142864775
ENSSSCG00000063455		2		lncRNA	142869876	142873160
ENSSSCG00000029783	100620286	10	MKX	protein_coding	39096782	39172198	mohawk homeobox [Source:VGNC Symbol;Acc:VGNC:96020]
ENSSSCG00000063036		2		lncRNA	142915100	142919348
ENSSSCG00000063514		2		lncRNA	142936582	142942773
ENSSSCG00000052978		2		lncRNA	142936596	142942951
ENSSSCG00000057516		2		lncRNA	142961806	142965427
ENSSSCG00000035863	397402	1	PLIN2	protein_coding	203683862	203709273	perilipin 2 [Source:VGNC Symbol;Acc:VGNC:91558]
ENSSSCG00000034519	110261638	1	SERPINB13	protein_coding	158099975	158113501	serpin family B member 13 [Source:VGNC Symbol;Acc:VGNC:92736]
ENSSSCG00000061322		2		lncRNA	143302062	143304070
ENSSSCG00000011069	100516925	10	ODAD2	protein_coding	39274932	39462846	outer dynein arm docking complex subunit 2 [Source:VGNC Symbol;Acc:VGNC:96092]
ENSSSCG00000005576	102161885	1	ZBTB6	protein_coding	263823857	263846856	zinc finger and BTB domain containing 6 [Source:VGNC Symbol;Acc:VGNC:95080]
ENSSSCG00000059686		2		lncRNA	143827453	143830795
ENSSSCG00000043655		2		lncRNA	143962016	143968104
ENSSSCG00000057981		2		lncRNA	143978826	143984621
ENSSSCG00000039151	110257004	1	SERPINB12	protein_coding	158120868	158143128	serpin family B member 12 [Source:VGNC Symbol;Acc:VGNC:92735]
[truncated: 15,613 more rows]
